# Supplementary material for: Spatial-temporal clustering of notified pulmonary tuberculosis and its predictors in East Gojjam Zone, Northwest Ethiopia
Source: PLoS One. 2021 Jan 15;16(1):e0245378. doi: 10.1371/journal.pone.0245378 (PMC7810325; doi:10.1371/journal.pone.0245378)
Supplement: S1 File — (CSV) [file pone.0245378.s001.csv]

Kebele	PTB IIR	Latitude	Longtude	Pop	Year	Time
Digo Tseyon Town	97	10.849	37.738	8240	2013
Weyin wiha Town	116	11.012	37.75	6875	2013
Keranio Town	154	10.969	37.969	7124	2013
Sedie Town	276	10.927	37.89	6525	2013
Mota Town	175	11.08	37.876	25756	2013
Gend Wen Town	159	10.927	38.087	12582	2013
Merito Lemariyam Town	85	10.869	38.27	12915	2013
Debirewerik Town	117	10.656	38.167	12794	2013
Felege Birihan Town	199	10.743	38.064	7052	2013
BICHENA TOWN	162	10.452	38.2	12376	2013
YETIMEN TOWN	93	10.331	38.145	7525	2013
K'oy Town	186	10.501	37.992	8614	2013
Eliyas Town	186	10.296	37.463	8621	2013
Amanuel Town	133	10.441	37.566	11324	2013
Yebokila Town	107	10.441	37.889	6526	2013
Yejube Town	174	10.155	37.745	8603	2013
Lumame Town	127	10.253	37.938	7905	2013
Wejel Town	77	10.228	38.023	6514	2013
Dejen Town	108	10.167	38.145	7402	2013
Yeidwuha Town	29	10.447	38.345	6850	2013
Debere Markos Town	134	10.326	37.728	50026	2013
Rob Gebeya Town	226	10.545	37.763	7952	2013
Amber Town	121	10.252	37.843	6602	2013
Debresina Asmare	67	10.98	37.923	5975	2013
Moseba shime Abo	71	11.004	37.877	5654	2013
Ameba Mersa	68	11.015	37.816	5927	2013
Gena memicha	67	10.953	37.812	5985	2013
Digokanta	62	10.976	37.849	6472	2013
Debre Medihanit Kebese	67	10.931	37.887	5979	2013
Debrezeyit kuchit	51	10.914	37.927	5865	2013
Bibunyi Genete Mariam	52	10.914	37.972	5732	2013
Derk Make	54	10.892	38.001	5575	2013
Debre Giyorgis	209	10.851	38.013	6685	2013
Ded Iyesus	51	10.827	37.97	5892	2013
Arese Msasabiya	52	10.858	37.938	5743	2013
Fiktor Wadan	53	10.831	37.9	5654	2013
Molsa Kusquam	51	10.869	37.868	5870	2013
Wenber Kidus Yohanes	50	10.913	37.837	6021	2013
Agam Wuha	52	10.927	37.791	5742	2013
Guatran	48	10.873	37.801	6285	2013
Yechika	52	10.823	37.805	5785	2013
Meka	51	10.763	37.841	5864	2013
Meshege	35	10.797	37.859	5783	2013
Kuskuam	33	10.776	37.896	6127	2013
Atsede Berhan	34	10.756	37.908	5875	2013
Gedam Abo	35	10.766	37.926	5735	2013
Debre Mariyam	69	10.774	37.969	5785	2013
Wub Kencherit	160	11.115	37.737	7524	2013
Tiru Selam	71	11.026	37.768	5645	2013
Ayen Berhan	66	10.98	37.738	6075	2013
Beza Bizuhan	68	10.973	37.781	5872	2013
Hibre Selam	48	10.932	37.744	6285	2013
Debre Gubae	51	10.879	37.741	5852	2013
Hizbe Selam	67	10.862	37.706	5965	2013
Shege Jer Keraniyo	66	10.804	37.729	6025	2013
Addis Zemen	70	10.817	37.761	5752	2013
Chak	68	10.777	37.777	5865	2013
Gedamawit	62	10.759	37.814	6452	2013
Agere Berhan	66	10.718	37.804	6042	2013
Abiyot Selam	67	10.717	37.747	5952	2013
Debre Selam	51	10.697	37.691	5878	2013
Andinet Mariyam	52	10.689	37.689	5765	2013
Buha Geltim	49	10.684	37.749	6085	2013
Tej Bahir	52	11.193	37.844	5825	2013
Debre Birhan	48	11.184	37.893	6214	2013
Selam Abebe	34	11.171	37.938	5975	2013
Fikir Lehager	49	11.152	37.981	6174	2013
Debre Yibabe	145	11.128	38.02	6878	2013
Debre Tsehay	64	11.118	38.071	6218	2013
Addis Alem	52	11.071	38.006	5782	2013
Hagere Hiywot	95	11.078	37.954	6302	2013
Hiywot Selam	17	11.126	37.889	5986	2013
Sereke Berhan	16	11.127	37.813	6216	2013
Zelalem Desta	17	11.083	37.785	5784	2013
Shime	16	11.088	37.853	6270	2013
Birur	17	11.044	37.839	5875	2013
Gomadur	16	11.059	37.895	6278	2013
Abib Debre kuskuam	91	11.03	37.915	6565	2013
Debre Genet	67	11.021	37.974	5975	2013
Konter	59	10.966	37.993	6815	2013
Goder Meda	64	11.087	37.673	6214	2013
Boda Bordi	69	11.063	37.701	5795	2013
Fela Yigarda	16	11.086	38.1	6382	2013
Deret Mariam	17	11.095	38.137	5898	2013
Yewa Agazenmeda	15	11.105	38.181	6518	2013
Selamge	70	11.103	38.24	5745	2013
Segena Guchiba	64	11.107	38.292	6258	2013
Sarat Yirawoch	17	11.069	38.344	5878	2013
Enegesh Yivad	51	11.018	38.292	5872	2013
Wendiye Quch	94	11.053	38.277	6370	2013
Diquat Goshera	17	10.993	38.244	5965	2013
Mehal Goncha	44	11.057	38.209	6792	2013
Angot	75	11.02	38.206	6686	2013
Abar Wiha Tayit	17	11.025	38.152	5952	2013
Eneget Weyin Wiha	53	11.019	38.104	5640	2013
Yequra Arasema	53	11.025	38.044	5654	2013
Kosoye Qaleqal	146	10.982	38.096	6842	2013
Gezamin Dibit	51	10.963	38.041	5879	2013
Laytach Michael	17	10.928	38.045	6056	2013
Ginde Weyin Beza	74	10.942	38.08	6790	2013
Yebuchir Yawya	44	10.96	38.125	6854	2013
Gete Semanene	51	10.984	38.184	5875	2013
Enese Qole	70	10.937	38.156	5682	2013
Enezeba	58	10.951	38.193	6854	2013
Enbawoch Qusquam	60	10.933	38.208	6622	2013
Enbawoch Gumit	52	10.934	38.235	5785	2013
Debir Birhan	44	10.9	38.181	6836	2013
Debir Hail	51	10.908	38.127	5865	2013
Buza Yemerat	45	10.884	38.071	6652	2013
Barjano Akababi	51	10.846	38.034	5851	2013
Aqabet	45	10.827	38.063	6612	2013
Seqelagonbore	69	10.84	38.12	5785	2013
Tigidar Begido	60	10.866	38.102	6722	2013
Merhagifan	50	10.87	38.154	5985	2013
Chemoyigagira	52	10.861	38.191	13602	2013
Debre Yaeqob	59	10.882	38.223	6758	2013
Eneba Gundib	67	10.827	38.222	5985	2013
Eneba eneger	51	10.805	38.212	5873	2013
Enegode	62	10.823	38.165	6450	2013
Mtina Demach	71	11.038	38.351	5665	2013
Geses	58	11.05	38.413	6904	2013
029 Debire Giyorigis	54	10.998	38.448	5585	2013
027 Awsa Meda	61	11	38.391	6540	2013
030 Mekane Genet	68	11.007	38.333	5845	2013
021 Yetefet	71	10.972	38.324	5640	2013
Qendoch	52	10.972	38.278	5755	2013
Gosh Ber Debr Gumt	53	10.931	38.257	5642	2013
022 Felege Hiyiwet	46	10.928	38.286	6530	2013
018 Debire Genet	71	10.913	38.313	5645	2013
Berlay Qorsh	68	10.938	38.35	5854	2013
Amba Lay (Ydera Egir Sebar)	43	10.913	38.378	6950	2013
026 Alem Tesfa	52	10.955	38.437	5752	2013
023 Debire Eliyas	52	10.918	38.455	5712	2013
024 Selam Ber	68	10.882	38.489	5846	2013
014 Zihon Wiha	71	10.877	38.414	5672	2013
011 Debire Tiyon	133	10.874	38.374	7512	2013
08 Mehal Genet	63	10.886	38.342	6342	2013
06 Adis Zemen	68	10.875	38.312	5865	2013
04 Debire Selam	72	10.898	38.278	5568	2013
05 Finote Birihan	52	10.869	38.246	5724	2013
09 Debire Kidusan	58	10.809	38.262	6865	2013
010 Hagere Genet	61	10.778	38.32	6514	2013
03 Debire Birihan	70	10.834	38.299	5702	2013
07 Felege Selam	46	10.849	38.342	6516	2013
031Segenet	54	10.814	38.37	5613	2013
012 Adis Hiyiwet	46	10.832	38.403	6515	2013
015 Melabesha	55	10.837	38.458	5472	2013
020 Adis Alem	67	10.787	38.466	5974	2013
016 Hagere Selam	72	10.766	38.383	5562	2013
025 Liuli	48	10.71	38.407	6226	2013
Weriya Meskel	50	10.747	38.461	5975	2013
028 Zobar Yiqanida	48	10.69	38.47	6318	2013
Koso Zira	53	10.769	38.002	5680	2013
Wefit Mariyam	61	10.794	38.072	6595	2013
Quami Cherik Ajaje	60	10.799	38.123	6637	2013
Diyateba	60	10.766	38.162	6634	2013
Enemi Yedit	64	10.758	38.236	6285	2013
Arara Temos Yilmabiko	73	10.693	38.334	5466	2013
Metaya Enedera	76	10.71	38.254	6615	2013
Goli Wikima	54	10.674	38.258	5512	2013
Tamo Dewaro	47	10.721	38.214	6448	2013
Titar Badima Yizar	55	10.719	38.158	5432	2013
Zachana Badema Felege Dinja	52	10.755	38.101	5812	2013
Eneshigne Areshat	48	10.756	38.02	6212	2013
Ambagir Anguata Silase	52	10.712	37.976	5721	2013
Anguata Mariyam Tagibagne	32	10.729	38.033	6218	2013
Yesar Bet Abat Niway Mariya	35	10.717	38.074	5642	2013
Yegosa Giorgis	36	10.692	38.099	5623	2013
Aba Jemiber Hawariyat Durge	31	10.651	38.142	6462	2013
Agamna Deje Mariyam Safeqed	34	10.684	38.177	5856	2013
Arigemit Kenibata	52	10.658	38.209	5782	2013
Sima Enarig Meskel	50	10.643	38.264	5975	2013
Teniguma Wefina	58	10.617	38.2	6876	2013
Bushat Kogna	53	10.603	38.245	5678	2013
Enagena Feniterige	35	10.599	38.294	5682	2013
Gedeb Giorgis	30	10.592	38.358	6576	2013
Soma Gelawdios	31	10.61	38.422	6452	2013
WENIDASA KUSIKWAM	31	10.685	38.014	6525	2013
YEKEBA HANA WENIDASA	58	10.657	38.069	6895	2013
DEBIR KIDUSAN	64	10.653	38.025	6252	2013
KESHEM SHIASHIKATA	70	10.618	38.101	5678	2013
Menigisito	50	10.579	38.08	6065	2013
Debre Genet Melina	53	10.557	38.108	5685	2013
WEYIRA GUREZAM	59	10.571	38.15	6785	2013
TELIMA	45	10.599	38.159	6745	2013
DIMA	55	10.56	38.221	5472	2013
DEBIR TSIMONA	63	10.55	38.306	6356	2013
KIDISIGE	73	10.504	38.283	5452	2013
Enek'orna adis Amba	54	10.462	38.281	5567	2013
Arat Beand Bichena Debir	46	10.448	38.245	6473	2013
SEKELA DEBIR	52	10.495	38.216	5756	2013
ADIS ALEM	31	10.53	38.191	6456	2013
Debire Gutera	52	10.539	38.141	5785	2013
MAHIBER SELAM	55	10.489	38.128	5468	2013
YETENIBINA WEYINAM	53	10.489	38.164	5645	2013
EDIGET BEANIDINET	49	10.448	38.14	6106	2013
ENIDESHIGNITINA AKABABIW	55	10.411	38.23	5442	2013
MAHIBER BIRIHAN	52	10.403	38.17	5809	2013
SIR EYESUS	53	10.358	38.218	5625	2013
FELEG SELAM	32	10.336	38.164	6305	2013
HULET AMIBA DIBISA	51	10.372	38.138	5853	2013
Sheme	53	10.652	37.861	5634	2013
Inikoy	55	10.687	37.889	5465	2013
Naziret M\Alem	32	10.654	37.928	6278	2013
Nabira Mikael	52	10.659	37.961	5754	2013
Nabira Yebalat	61	10.629	38.003	6585	2013
Nabir Gowocha	53	10.603	37.984	5634	2013
Debire Eyesus	202	10.606	37.923	7425	2013
Wedeb Eyesus	49	10.56	37.953	6182	2013
Yebabat	51	10.555	38.01	5875	2013
Kidisige	48	10.59	38.036	6276	2013
Aeferam	57	10.539	38.073	6964	2013
Imewuled	49	10.507	38.081	6134	2013
Yedama	51	10.52	38.047	5873	2013
Kuy Zuriya	54	10.494	38.02	5552	2013
Asenidabo	58	10.509	37.964	6865	2013
Anigech	63	10.449	38.016	6315	2013
Geme	69	10.413	38.049	5824	2013
Jeremis	29	10.464	38.089	6852	2013
Araj Kulikwal	34	10.418	38.106	5845	2013
Debet	35	10.367	38.081	5672	2013
Wamito	48	10.307	37.183	6245	2013
Guayi	44	10.27	37.284	6795	2013
Gofichima	46	10.337	37.329	6560	2013
Yegidadi	70	10.37	37.375	5678	2013
Yedenibone	58	10.369	37.42	6865	2013
Gibitsawiti	48	10.364	37.449	6254	2013
Yemizone	53	10.366	37.489	5624	2013
Abeshibi	48	10.31	37.484	6252	2013
Yekegati	35	10.304	37.418	5735	2013
Tijaguteri	48	10.283	37.354	6278	2013
Chago Deriba	53	10.233	37.334	5682	2013
Genetina Akababiw	54	10.22	37.369	5612	2013
dejiba	60	10.238	37.411	6640	2013
D/Eliyas Zuriya	48	10.268	37.45	6218	2013
Yagorati	51	10.218	37.468	5875	2013
Wamito		10.273	37.152	6245	2013
Abayikola	53	10.158	37.251	5672	2013
Abayikola		10.108	37.352	5672	2013
dejiba	57	10.178	37.418	6985	2013
Gadayino Guos	55	10.643	37.644	5453	2013
Galat Shafat	32	10.62	37.679	6224	2013
Sositu Debreshelel	30	10.581	37.611	6640	2013
Lay Damotna Yebehira	60	10.533	37.569	6678	2013
D\kelemona Etanibes	65	10.514	37.613	6136	2013
Aniselala	52	10.507	37.64	5875	2013
Alemnana Akababew	52	10.449	37.628	5754	2013
Amanuel Zuriya Yenech	46	10.453	37.573	6520	2013
Amrina Yewbshe	68	10.509	37.529	5852	2013
Ebuluna Tahisas Dar	32	10.485	37.502	6356	2013
Dolma Abebe Yenure	53	10.444	37.53	5642	2013
Kwashebana Akababiw	35	10.465	37.473	5745	2013
Gobata Akina Akababiw	33	10.461	37.41	6156	2013
Yemenchna Yekest	52	10.445	37.341	5675	2013
Yegurm Yesekolona Yesanka	49	10.404	37.339	6132	2013
Yedefas	59	10.428	37.439	6762	2013
Girakidamina Akababiw	73	10.411	37.47	6875	2013
Yewulana Akababiw	76	10.398	37.548	6585	2013
Qerar Amba	48	10.357	37.533	6205	2013
Dingay Ber	69	10.662	37.695	5785	2013
Amesginena Akababiw	48	10.591	37.721	6321	2013
Degasegn	58	10.578	37.669	6854	2013
Temamagn	30	10.545	37.676	6575	2013
Agot Zinafir	65	10.491	37.657	6120	2013
Yegagina	52	10.409	37.769	5780	2013
Enerata	51	10.405	37.729	5865	2013
Graram	45	10.427	37.825	6745	2013
Weyinima Geramo	52	10.399	37.608	5745	2013
Yetijan Shebelima	49	10.39	37.663	6112	2013
Wenka	32	10.363	37.678	6252	2013
Addisina Gulit	37	10.362	37.622	5466	2013
Desa Asema Abo	49	10.337	37.577	6172	2013
Leklekitaq	52	10.32	37.628	5750	2013
Yebona Erjina	52	10.305	37.668	5782	2013
Kebi	35	10.288	37.729	5662	2013
Desa Enese	52	10.236	37.703	5820	2013
Aba Libanos	31	10.243	37.658	6415	2013
Balaref	75	10.271	37.614	5356	2013
Cher Tekel	86	10.259	37.564	6985	2013
Weger	62	10.314	37.532	6462	2013
Deledel	64	10.274	37.514	6264	2013
May Angetam	53	10.12	37.47	5678	2013
Chimit	55	10.122	37.556	5468	2013
Denba	58	10.207	37.623	6865	2013
Yebokila Zuriya	44	10.449	37.884	6895	2013
Kenge Abo Amesha	64	10.494	37.868	6240	2013
Chemored Yezangera	35	10.329	37.796	5645	2013
Yenebirina Yegobena	36	10.372	37.817	5612	2013
Gedemala	48	10.551	37.871	6242	2013
Moching	51	10.226	37.743	5875	2013
Yegelaw	48	10.19	37.782	6282	2013
Yelemelemo	58	10.173	37.721	6865	2013
Aratu Amba	31	10.186	37.691	6518	2013
Dendo	34	10.128	37.674	5854	2013
Lemechmech	48	10.133	37.748	6304	2013
Dendegeb	47	10.119	37.811	6392	2013
Yenkecha	52	10.07	37.867	5782	2013
Kork	44	10.042	37.842	6826	2013
Yedug	47	10.089	37.774	6324	2013
Dogemo	58	10.084	37.708	6872	2013
Dinguabe	64	10.061	37.593	6292	2013
Anjimo	47	10.037	37.651	6342	2013
Gundlimit	69	10.035	37.697	5782	2013
Yelamgeje	72	9.996	37.719	6958	2013
Chid Mariyam	53	10.004	37.754	5645	2013
Enetemen	31	10.052	37.761	6472	2013
Gobetima	65	10.026	37.796	6155	2013
Dejat	51	9.994	37.83	5840	2013
Bete Nigus	43	9.937	37.803	6955	2013
Kome Zome	35	9.9	37.714	5725	2013
Zenbol Yechara	33	9.969	37.637	6121	2013
Forest	40	10.124	37.767	5064	2013
Enemochera	52	10.535	37.907	5745	2013
Minda Yeshemit	54	10.473	37.954	5612	2013
Sikut Engatra	63	10.444	37.935	6365	2013
Yesenbet	43	10.401	37.979	6981	2013
Yeqandech	48	10.359	38.03	6252	2013
Arera Lequma	51	10.351	37.994	5929	2013
Zinda Yegeder	53	10.338	37.959	5678	2013
Yekeyit	35	10.269	37.928	5654	2013
Ambashem Enedingir	55	10.299	37.98	5465	2013
Shebila Abeqestit	52	10.309	38.034	5782	2013
Duqie	51	10.273	38.047	5845	2013
Enebi Chifar	36	10.231	38.063	5586	2013
yedebena	32	10.252	38.009	6195	2013
Taba Yegodena	53	10.232	37.973	5675	2013
Yedangura	52	10.207	37.942	5754	2013
Endeget Kutay	53	10.16	37.979	5652	2013
Lega Yeleb	43	10.174	38.02	6915	2013
Wejel Anqiraq	44	10.209	38.031	6875	2013
Jitbahir Amba	35	10.203	38.079	5756	2013
Turet Gedamo	37	10.167	38.062	5442	2013
Amatsona Hilige	49	10.137	38.061	6072	2013
Mizanwasha Tulu	53	10.104	38.072	5675	2013
Tsed Mariam	49	10.126	38.034	6142	2013
Meqides Afaqira	51	10.128	38.005	5875	2013
Dereqafer Silkena	53	10.097	37.976	5652	2013
Kurar Genet	49	10.055	37.987	6124	2013
Dima Melese	45	10.005	38.016	6724	2013
Addisamba Chelia	53	10.06	38.063	5625	2013
Tirch Jeba	70	10.309	38.082	5728	2013
Enajima	48	10.327	38.108	6275	2013
Ssb Shengo Alqitam	50	10.275	38.148	5964	2013
Werq Amba Berech	47	10.285	38.184	6429	2013
Koki Weha Kosikos	34	10.318	38.232	5954	2013
Yegnat Lagene	47	10.284	38.226	6378	2013
Wibilat Getem	51	10.253	38.25	5852	2013
Hagere Selam Tsidim	43	10.239	38.207	6985	2013
Borebor Shenicha	51	10.224	38.169	5862	2013
Tiq Yetnora	32	10.253	38.113	6254	2013
Amarit	34	10.203	38.103	5954	2013
Teden	68	10.163	38.097	5852	2013
Konicher Sasaberayi	69	10.166	38.129	5764	2013
Zemetin Enamibur Aniber	48	10.193	38.154	6214	2013
Enizigosh	69	10.18	38.198	5785	2013
Qole	64	10.197	38.226	6275	2013
Muyan Tesikare Mariyam	53	10.214	38.272	5678	2013
Mushiret Dinigayi Anibete	47	10.151	38.25	6344	2013
Geligele	65	10.128	38.19	6172	2013
Kurar	59	10.088	38.158	6835	2013
Miniji Yibiza	31	10.091	38.115	6387	2013
Qarima	35	10.52	38.343	5754	2013
Gebsit	53	10.492	38.352	5632	2013
Geda Iyesus	15	10.503	38.387	6685	2013
Anshebna Zuchir	53	10.523	38.435	5654	2013
Abara	35	10.48	38.451	5684	2013
Bonayana Sakala	48	10.432	38.452	6208	2013
Abaselamana Deboch	55	10.371	38.455	5455	2013
Weyiniyena Akababiw	32	10.427	38.405	6272	2013
Yeidwuhana Akababiw	67	10.453	38.33	5965	2013
Weregona Akababiw	39	10.412	38.368	6750	2013
Yetehana Dirgut	35	10.337	38.43	5645	2013
Selelkulana Akababiw	70	10.383	38.351	5754	2013
Mizhinina Akababiw	16	10.385	38.304	6280	2013
Suha Tefases	46	10.348	38.266	5574	2013
Mergechina Akababiw	60	10.335	38.319	6656	2013
Ledina Akababiw	52	10.31	38.366	5782	2013
Webona Akababiw	72	10.224	38.395	5562	2013
Arbkuyina Dedehana	61	10.266	38.357	6560	2013
Yejuna Bayile	64	10.198	38.305	6214	2013
gindebel Tsiyon	68	10.442	37.678	5847	2013
Telazam D\Mitomak	55	10.665	37.763	5420	2013
Gudoeme Nategoderi	36	10.636	37.748	5540	2013
Shewa Kidane Mihiret	43	10.645	37.8	6983	2013
Abazazh Weybeyiny	30	10.61	37.798	6735	2013
Dangule	35	10.603	37.837	5734	2013
Washa Michael	32	10.567	37.853	6258	2013
Kaab	53	10.506	37.83	5642	2013
Zilan Amistiya	29	10.526	37.803	6865	2013
Sinan Mariyam	54	10.567	37.802	5530	2013
Gedamawit Zuriya	18	10.548	37.76	5486	2013
Tamawit Gedel Bet	31	10.594	37.752	6550	2013
Weleke	35	10.506	37.692	5678	2013
Tach Chabi	34	10.534	37.722	5875	2013
Zhigamera Yeted	37	10.48	37.74	5402	2013
Debere Zeyit	49	10.464	37.791	6112	2013
Misile Awash	44	10.396	37.873	6865	2013
Genetua Engatua	55	10.399	37.92	5472	2013
Zinqir Mele	53	10.348	37.924	5665	2013
Sendeba	34	10.358	37.867	5952	2013
Yewebi Enefoch	34	10.265	37.769	5834	2013
Wenga Nifasam	18	10.261	37.803	5646	2013
Daget Yegeleqa	53	10.322	37.85	5635	2013
Enaskay	35	10.315	37.892	5682	2013
Gudalema	37	10.241	37.882	5380	2013
Amber Zuria	34	10.244	37.837	5816	2013
Yewsh	37	10.161	37.82	5465	2013
Adisge Yegewera	35	10.161	37.857	5712	2013
Jama Didik	30	10.145	37.893	6695	2013
Shemberma	35	10.2	37.919	5732	2013
Ayidbis Chendefa	55	10.168	37.938	5460	2013
Zengoba denguma	46	10.133	37.945	6542	2013
Tikuradebir Afirij Amba	55	10.101	37.92	5460	2013
Talak Amba	35	10.075	37.896	5646	2013
Malgash	37	9.987	37.915	5462	2014
Digo Tseyon Town	185	10.849	37.738	8640	2014
Weyin wiha Town	142	11.012	37.75	7024	2014
Keranio Town	225	10.969	37.969	7124	2014
Sedie Town	362	10.927	37.89	6625	2014
Mota Town	194	11.08	37.876	26755	2014
Gend Wen Town	202	10.927	38.087	12852	2014
Merito Lemariyam Town	116	10.869	38.27	12985	2014
Debirewerik Town	155	10.656	38.167	12895	2014
Felege Birihan Town	221	10.743	38.064	7252	2014
BICHENA TOWN	205	10.452	38.2	12676	2014
YETIMEN TOWN	128	10.331	38.145	7824	2014
K'oy Town	193	10.501	37.992	8814	2014
Eliyas Town	227	10.296	37.463	8821	2014
Amanuel Town	156	10.441	37.566	11524	2014
Yebokila Town	134	10.441	37.889	6726	2014
Yejube Town	204	10.155	37.745	8803	2014
Lumame Town	151	10.253	37.938	7975	2014
Wejel Town	103	10.228	38.023	6814	2014
Dejen Town	132	10.167	38.145	7602	2014
Yeidwuha Town	44	10.447	38.345	6895	2014
Debere Markos Town	150	10.326	37.728	52026	2014
Rob Gebeya Town	276	10.545	37.763	7972	2014
Amber Town	147	10.252	37.843	6805	2014
Debresina Asmare	61	10.98	37.923	6575	2014
Moseba shime Abo	68	11.004	37.877	5854	2014
Ameba Mersa	82	11.015	37.816	6127	2014
Gena memicha	58	10.953	37.812	6854	2014
Digokanta	44	10.976	37.849	6778	2014
Debre Medihanit Kebese	60	10.931	37.887	6675	2014
Debrezeyit kuchit	48	10.914	37.927	6265	2014
Bibunyi Genete Mariam	47	10.914	37.972	6432	2014
Derk Make	52	10.892	38.001	5768	2014
Debre Giyorgis	234	10.851	38.013	6825	2014
Ded Iyesus	62	10.827	37.97	6458	2014
Arese Msasabiya	67	10.858	37.938	5973	2014
Fiktor Wadan	68	10.831	37.9	5853	2014
Molsa Kusquam	47	10.869	37.868	6357	2014
Wenber Kidus Yohanes	62	10.913	37.837	6452	2014
Agam Wuha	50	10.927	37.791	5962	2014
Guatran	77	10.873	37.801	6485	2014
Yechika	67	10.823	37.805	5935	2014
Meka	65	10.763	37.841	6145	2014
Meshege	49	10.797	37.859	6086	2014
Kuskuam	46	10.776	37.896	6472	2014
Atsede Berhan	48	10.756	37.908	6216	2014
Gedam Abo	50	10.766	37.926	5953	2014
Debre Mariyam	52	10.774	37.969	5827	2014
Wub Kencherit	178	11.115	37.737	7846	2014
Tiru Selam	68	11.026	37.768	5865	2014
Ayen Berhan	64	10.98	37.738	6257	2014
Beza Bizuhan	82	10.973	37.781	6124	2014
Hibre Selam	61	10.932	37.744	6585	2014
Debre Gubae	95	10.879	37.741	6325	2014
Hizbe Selam	46	10.862	37.706	6504	2014
Shege Jer Keraniyo	63	10.804	37.729	6325	2014
Addis Zemen	68	10.817	37.761	5912	2014
Chak	65	10.777	37.777	6178	2014
Gedamawit	59	10.759	37.814	6732	2014
Agere Berhan	80	10.718	37.804	6279	2014
Abiyot Selam	63	10.717	37.747	6398	2014
Debre Selam	65	10.697	37.691	6137	2014
Andinet Mariyam	49	10.689	37.689	6078	2014
Buha Geltim	78	10.684	37.749	6385	2014
Tej Bahir	48	11.193	37.844	6245	2014
Debre Birhan	46	11.184	37.893	6517	2014
Selam Abebe	77	11.171	37.938	6454	2014
Fikir Lehager	46	11.152	37.981	6528	2014
Debre Yibabe	143	11.128	38.02	7018	2014
Debre Tsehay	46	11.118	38.071	6486	2014
Addis Alem	51	11.071	38.006	5945	2014
Hagere Hiywot	92	11.078	37.954	6525	2014
Hiywot Selam	79	11.126	37.889	6340	2014
Sereke Berhan	31	11.127	37.813	6517	2014
Zelalem Desta	34	11.083	37.785	5915	2014
Shime	31	11.088	37.853	6472	2014
Birur	64	11.044	37.839	6255	2014
Gomadur	31	11.059	37.895	6451	2014
Abib Debre kuskuam	117	11.03	37.915	6856	2014
Debre Genet	48	11.021	37.974	6265	2014
Konter	43	10.966	37.993	6952	2014
Goder Meda	47	11.087	37.673	6414	2014
Boda Bordi	51	11.063	37.701	5895	2014
Fela Yigarda	31	11.086	38.1	6405	2014
Deret Mariam	33	11.095	38.137	6118	2014
Yewa Agazenmeda	30	11.105	38.181	6632	2014
Selamge	51	11.103	38.24	5945	2014
Segena Guchiba	63	11.107	38.292	6313	2014
Sarat Yirawoch	51	11.069	38.344	5938	2014
Enegesh Yivad	49	11.018	38.292	6072	2014
Wendiye Quch	94	11.053	38.277	6406	2014
Diquat Goshera	48	10.993	38.244	6219	2014
Mehal Goncha	44	11.057	38.209	6853	2014
Angot	60	11.02	38.206	6785	2014
Abar Wiha Tayit	66	11.025	38.152	6054	2014
Eneget Weyin Wiha	35	11.019	38.104	5740	2014
Yequra Arasema	35	11.025	38.044	5692	2014
Kosoye Qaleqal	145	10.982	38.096	6921	2014
Gezamin Dibit	51	10.963	38.041	5965	2014
Laytach Michael	49	10.928	38.045	6165	2014
Ginde Weyin Beza	59	10.942	38.08	6836	2014
Yebuchir Yawya	44	10.96	38.125	6870	2014
Gete Semanene	67	10.984	38.184	5945	2014
Enese Qole	87	10.937	38.156	5725	2014
Enezeba	43	10.951	38.193	6975	2014
Enbawoch Qusquam	45	10.933	38.208	6683	2014
Enbawoch Gumit	51	10.934	38.235	5862	2014
Debir Birhan	44	10.9	38.181	6884	2014
Debir Hail	34	10.908	38.127	5925	2014
Buza Yemerat	45	10.884	38.071	6682	2014
Barjano Akababi	51	10.846	38.034	5934	2014
Aqabet	45	10.827	38.063	6686	2014
Seqelagonbore	102	10.84	38.12	5865	2014
Tigidar Begido	44	10.866	38.102	6776	2014
Merhagifan	50	10.87	38.154	6048	2014
Chemoyigagira	51	10.861	38.191	15652	2014
Debre Yaeqob	59	10.882	38.223	6836	2014
Eneba Gundib	48	10.827	38.222	6216	2014
Eneba eneger	49	10.805	38.212	6175	2014
Enegode	31	10.823	38.165	6482	2014
Mtina Demach	52	11.038	38.351	5765	2014
Geses	43	11.05	38.413	6974	2014
029 Debire Giyorigis	71	10.998	38.448	5665	2014
027 Awsa Meda	46	11	38.391	6593	2014
030 Mekane Genet	68	11.007	38.333	5883	2014
021 Yetefet	52	10.972	38.324	5725	2014
Qendoch	34	10.972	38.278	5835	2014
Gosh Ber Debr Gumt	53	10.931	38.257	5712	2014
022 Felege Hiyiwet	46	10.928	38.286	6580	2014
018 Debire Genet	52	10.913	38.313	5745	2014
Berlay Qorsh	51	10.938	38.35	5882	2014
Amba Lay (Ydera Egir Sebar)	43	10.913	38.378	7014	2014
026 Alem Tesfa	52	10.955	38.437	5789	2014
023 Debire Eliyas	52	10.918	38.455	5778	2014
024 Selam Ber	67	10.882	38.489	5964	2014
014 Zihon Wiha	70	10.877	38.414	5752	2014
011 Debire Tiyon	154	10.874	38.374	7812	2014
08 Mehal Genet	47	10.886	38.342	6452	2014
06 Adis Zemen	50	10.875	38.312	6065	2014
04 Debire Selam	52	10.898	38.278	5762	2014
05 Finote Birihan	52	10.869	38.246	5786	2014
09 Debire Kidusan	57	10.809	38.262	6985	2014
010 Hagere Genet	45	10.778	38.32	6624	2014
03 Debire Birihan	86	10.834	38.299	5784	2014
07 Felege Selam	45	10.849	38.342	6612	2014
031Segenet	35	10.814	38.37	5672	2014
012 Adis Hiyiwet	45	10.832	38.403	6625	2014
015 Melabesha	54	10.837	38.458	5535	2014
020 Adis Alem	65	10.787	38.466	6124	2014
016 Hagere Selam	71	10.766	38.383	5656	2014
025 Liuli	47	10.71	38.407	6421	2014
Weriya Meskel	48	10.747	38.461	6275	2014
028 Zobar Yiqanida	47	10.69	38.47	6394	2014
Koso Zira	52	10.769	38.002	5782	2014
Wefit Mariyam	59	10.794	38.072	6795	2014
Quami Cherik Ajaje	60	10.799	38.123	6725	2014
Diyateba	60	10.766	38.162	6675	2014
Enemi Yedit	63	10.758	38.236	6385	2014
Arara Temos Yilmabiko	55	10.693	38.334	5493	2014
Metaya Enedera	89	10.71	38.254	6754	2014
Goli Wikima	51	10.674	38.258	5862	2014
Tamo Dewaro	46	10.721	38.214	6543	2014
Titar Badima Yizar	53	10.719	38.158	5636	2014
Zachana Badema Felege Dinja	34	10.755	38.101	5916	2014
Eneshigne Areshat	47	10.756	38.02	6428	2014
Ambagir Anguata Silase	35	10.712	37.976	5791	2014
Anguata Mariyam Tagibagne	48	10.729	38.033	6286	2014
Yesar Bet Abat Niway Mariya	35	10.717	38.074	5695	2014
Yegosa Giorgis	53	10.692	38.099	5714	2014
Aba Jemiber Hawariyat Durge	46	10.651	38.142	6508	2014
Agamna Deje Mariyam Safeqed	49	10.684	38.177	6086	2014
Arigemit Kenibata	51	10.658	38.209	5835	2014
Sima Enarig Meskel	33	10.643	38.264	6145	2014
Teniguma Wefina	72	10.617	38.2	6956	2014
Bushat Kogna	51	10.603	38.245	5892	2014
Enagena Feniterige	35	10.599	38.294	5762	2014
Gedeb Giorgis	60	10.592	38.358	6635	2014
Soma Gelawdios	46	10.61	38.422	6522	2014
WENIDASA KUSIKWAM	45	10.685	38.014	6598	2014
YEKEBA HANA WENIDASA	72	10.657	38.069	6965	2014
DEBIR KIDUSAN	32	10.653	38.025	6352	2014
KESHEM SHIASHIKATA	35	10.618	38.101	5723	2014
Menigisito	48	10.579	38.08	6265	2014
Debre Genet Melina	52	10.557	38.108	5758	2014
WEYIRA GUREZAM	102	10.571	38.15	6864	2014
TELIMA	44	10.599	38.159	6845	2014
DIMA	72	10.56	38.221	5585	2014
DEBIR TSIMONA	32	10.55	38.306	6395	2014
KIDISIGE	54	10.504	38.283	5576	2014
Enek'orna adis Amba	53	10.462	38.281	5685	2014
Arat Beand Bichena Debir	31	10.448	38.245	6485	2014
SEKELA DEBIR	34	10.495	38.216	5856	2014
ADIS ALEM	31	10.53	38.191	6512	2014
Debire Gutera	34	10.539	38.141	5845	2014
MAHIBER SELAM	36	10.489	38.128	5492	2014
YETENIBINA WEYINAM	35	10.489	38.164	5685	2014
EDIGET BEANIDINET	32	10.448	38.14	6196	2014
ENIDESHIGNITINA AKABABIW	37	10.411	38.23	5484	2014
MAHIBER BIRIHAN	34	10.403	38.17	5879	2014
SIR EYESUS	35	10.358	38.218	5686	2014
FELEG SELAM	31	10.336	38.164	6378	2014
HULET AMIBA DIBISA	34	10.372	38.138	5924	2014
Sheme	35	10.652	37.861	5674	2014
Inikoy	54	10.687	37.889	5565	2014
Naziret M\Alem	47	10.654	37.928	6346	2014
Nabira Mikael	51	10.659	37.961	5844	2014
Nabira Yebalat	60	10.629	38.003	6625	2014
Nabir Gowocha	36	10.603	37.984	5685	2014
Debire Eyesus	212	10.606	37.923	7535	2014
Wedeb Eyesus	47	10.56	37.953	6342	2014
Yebabat	51	10.555	38.01	5926	2014
Kidisige	47	10.59	38.036	6386	2014
Aeferam	42	10.539	38.073	7121	2014
Imewuled	32	10.507	38.081	6247	2014
Yedama	34	10.52	38.047	5956	2014
Kuy Zuriya	35	10.494	38.02	5658	2014
Asenidabo	29	10.509	37.964	6925	2014
Anigech	31	10.449	38.016	6385	2014
Geme	33	10.413	38.049	6024	2014
Jeremis	72	10.464	38.089	6928	2014
Araj Kulikwal	33	10.418	38.106	6145	2014
Debet	34	10.367	38.081	5825	2014
Wamito	31	10.307	37.183	6423	2014
Guayi	73	10.27	37.284	6855	2014
Gofichima	60	10.337	37.329	6656	2014
Yegidadi	52	10.37	37.375	5748	2014
Yedenibone	29	10.369	37.42	6952	2014
Gibitsawiti	31	10.364	37.449	6425	2014
Yemizone	35	10.366	37.489	5722	2014
Abeshibi	47	10.31	37.484	6383	2014
Yekegati	51	10.304	37.418	5894	2014
Tijaguteri	32	10.283	37.354	6285	2014
Chago Deriba	34	10.233	37.334	5823	2014
Genetina Akababiw	35	10.22	37.369	5686	2014
dejiba	90	10.238	37.411	6692	2014
D/Eliyas Zuriya	32	10.268	37.45	6328	2014
Yagorati	51	10.218	37.468	5953	2014
Wamito		10.273	37.152	6423	2014
Abayikola	53	10.158	37.251	5719	2014
Abayikola		10.108	37.352	5719	2014
dejiba	71	10.178	37.418	7085	2014
Gadayino Guos	54	10.643	37.644	5535	2014
Galat Shafat	48	10.62	37.679	6287	2014
Sositu Debreshelel	60	10.581	37.611	6708	2014
Lay Damotna Yebehira	45	10.533	37.569	6738	2014
D\kelemona Etanibes	64	10.514	37.613	6265	2014
Aniselala	33	10.507	37.64	5975	2014
Alemnana Akababew	34	10.449	37.628	5845	2014
Amanuel Zuriya Yenech	31	10.453	37.573	6583	2014
Amrina Yewbshe	51	10.509	37.529	5925	2014
Ebuluna Tahisas Dar	32	10.485	37.502	6378	2014
Dolma Abebe Yenure	35	10.444	37.53	5702	2014
Kwashebana Akababiw	35	10.465	37.473	5790	2014
Gobata Akina Akababiw	32	10.461	37.41	6275	2014
Yemenchna Yekest	35	10.445	37.341	5687	2014
Yegurm Yesekolona Yesanka	49	10.404	37.339	6182	2014
Yedefas	44	10.428	37.439	6826	2014
Girakidamina Akababiw	115	10.411	37.47	6965	2014
Yewulana Akababiw	61	10.398	37.548	6625	2014
Qerar Amba	32	10.357	37.533	6276	2014
Dingay Ber	34	10.662	37.695	5858	2014
Amesginena Akababiw	31	10.591	37.721	6383	2014
Degasegn	101	10.578	37.669	6945	2014
Temamagn	30	10.545	37.676	6625	2014
Agot Zinafir	80	10.491	37.657	6240	2014
Yegagina	34	10.409	37.769	5848	2014
Enerata	34	10.405	37.729	5956	2014
Graram	74	10.427	37.825	6795	2014
Weyinima Geramo	52	10.399	37.608	5842	2014
Yetijan Shebelima	49	10.39	37.663	6186	2014
Wenka	48	10.363	37.678	6290	2014
Addisina Gulit	54	10.362	37.622	5532	2014
Desa Asema Abo	32	10.337	37.577	6208	2014
Leklekitaq	52	10.32	37.628	5815	2014
Yebona Erjina	52	10.305	37.668	5852	2014
Kebi	54	10.288	37.729	5726	2014
Desa Enese	68	10.236	37.703	5920	2014
Aba Libanos	77	10.243	37.658	6484	2014
Balaref	56	10.271	37.614	5412	2014
Cher Tekel	112	10.259	37.564	7115	2014
Weger	46	10.314	37.532	6521	2014
Deledel	79	10.274	37.514	6346	2014
May Angetam	35	10.12	37.47	5754	2014
Chimit	54	10.122	37.556	5584	2014
Denba	29	10.207	37.623	6975	2014
Yebokila Zuriya	72	10.449	37.884	7024	2014
Kenge Abo Amesha	47	10.494	37.868	6340	2014
Chemored Yezangera	53	10.329	37.796	5685	2014
Yenebirina Yegobena	35	10.372	37.817	5674	2014
Gedemala	32	10.551	37.871	6335	2014
Moching	34	10.226	37.743	5965	2014
Yegelaw	32	10.19	37.782	6323	2014
Yelemelemo	29	10.173	37.721	6965	2014
Aratu Amba	61	10.186	37.691	6583	2014
Dendo	34	10.128	37.674	5945	2014
Lemechmech	31	10.133	37.748	6384	2014
Dendegeb	46	10.119	37.811	6498	2014
Yenkecha	34	10.07	37.867	5828	2014
Kork	86	10.042	37.842	6962	2014
Yedug	31	10.089	37.774	6455	2014
Dogemo	43	10.084	37.708	6927	2014
Dinguabe	79	10.061	37.593	6329	2014
Anjimo	47	10.037	37.651	6424	2014
Gundlimit	52	10.035	37.697	5828	2014
Yelamgeje	97	9.996	37.719	7216	2014
Chid Mariyam	35	10.004	37.754	5754	2014
Enetemen	31	10.052	37.761	6517	2014
Gobetima	80	10.026	37.796	6256	2014
Dejat	51	9.994	37.83	5924	2014
Bete Nigus	28	9.937	37.803	7065	2014
Kome Zome	34	9.9	37.714	5852	2014
Zenbol Yechara	32	9.969	37.637	6235	2014
Forest	38	10.124	37.767	5246	2014
Enemochera	34	10.535	37.907	5825	2014
Minda Yeshemit	35	10.473	37.954	5686	2014
Sikut Engatra	31	10.444	37.935	6427	2014
Yesenbet	69	10.401	37.979	7236	2014
Yeqandech	32	10.359	38.03	6325	2014
Arera Lequma	49	10.351	37.994	6154	2014
Zinda Yegeder	52	10.338	37.959	5765	2014
Yekeyit	34	10.269	37.928	5845	2014
Ambashem Enedingir	54	10.299	37.98	5535	2014
Shebila Abeqestit	34	10.309	38.034	5929	2014
Duqie	51	10.273	38.047	5954	2014
Enebi Chifar	35	10.231	38.063	5645	2014
yedebena	32	10.252	38.009	6325	2014
Taba Yegodena	52	10.232	37.973	5736	2014
Yedangura	34	10.207	37.942	5848	2014
Endeget Kutay	53	10.16	37.979	5712	2014
Lega Yeleb	29	10.174	38.02	6985	2014
Wejel Anqiraq	29	10.209	38.031	6957	2014
Jitbahir Amba	52	10.203	38.079	5865	2014
Turet Gedamo	36	10.167	38.062	5576	2014
Amatsona Hilige	32	10.137	38.061	6252	2014
Mizanwasha Tulu	35	10.104	38.072	5753	2014
Tsed Mariam	48	10.126	38.034	6229	2014
Meqides Afaqira	34	10.128	38.005	5958	2014
Dereqafer Silkena	35	10.097	37.976	5725	2014
Kurar Genet	32	10.055	37.987	6232	2014
Dima Melese	44	10.005	38.016	6864	2014
Addisamba Chelia	52	10.06	38.063	5725	2014
Tirch Jeba	34	10.309	38.082	5846	2014
Enajima	32	10.327	38.108	6345	2014
Ssb Shengo Alqitam	32	10.275	38.148	6243	2014
Werq Amba Berech	31	10.285	38.184	6492	2014
Koki Weha Kosikos	33	10.318	38.232	6138	2014
Yegnat Lagene	31	10.284	38.226	6472	2014
Wibilat Getem	34	10.253	38.25	5915	2014
Hagere Selam Tsidim	57	10.239	38.207	7084	2014
Borebor Shenicha	51	10.224	38.169	5926	2014
Tiq Yetnora	32	10.253	38.113	6286	2014
Amarit	33	10.203	38.103	6156	2014
Teden	34	10.163	38.097	5958	2014
Konicher Sasaberayi	51	10.166	38.129	5845	2014
Zemetin Enamibur Aniber	47	10.193	38.154	6356	2014
Enizigosh	34	10.18	38.198	5859	2014
Qole	47	10.197	38.226	6367	2014
Muyan Tesikare Mariyam	35	10.214	38.272	5765	2014
Mushiret Dinigayi Anibete	47	10.151	38.25	6386	2014
Geligele	48	10.128	38.19	6254	2014
Kurar	44	10.088	38.158	6895	2014
Miniji Yibiza	46	10.091	38.115	6484	2014
Qarima	34	10.52	38.343	5845	2014
Gebsit	52	10.492	38.352	5723	2014
Geda Iyesus	30	10.503	38.387	6735	2014
Anshebna Zuchir	35	10.523	38.435	5723	2014
Abara	35	10.48	38.451	5745	2014
Bonayana Sakala	48	10.432	38.452	6298	2014
Abaselamana Deboch	36	10.371	38.455	5565	2014
Weyiniyena Akababiw	47	10.427	38.405	6362	2014
Yeidwuhana Akababiw	32	10.453	38.33	6243	2014
Weregona Akababiw	30	10.412	38.368	6786	2014
Yetehana Dirgut	35	10.337	38.43	5692	2014
Selelkulana Akababiw	86	10.383	38.351	5824	2014
Mizhinina Akababiw	47	10.385	38.304	6340	2014
Suha Tefases	35	10.348	38.266	5648	2014
Mergechina Akababiw	60	10.335	38.319	6736	2014
Ledina Akababiw	69	10.31	38.366	5828	2014
Webona Akababiw	89	10.224	38.395	5626	2014
Arbkuyina Dedehana	75	10.266	38.357	6658	2014
Yejuna Bayile	64	10.198	38.305	6286	2014
gindebel Tsiyon	68	10.442	37.678	5914	2014
Telazam D\Mitomak	36	10.665	37.763	5560	2014
Gudoeme Nategoderi	36	10.636	37.748	5620	2014
Shewa Kidane Mihiret	69	10.645	37.8	7265	2014
Abazazh Weybeyiny	44	10.61	37.798	6854	2014
Dangule	34	10.603	37.837	5843	2014
Washa Michael	32	10.567	37.853	6285	2014
Kaab	52	10.506	37.83	5743	2014
Zilan Amistiya	72	10.526	37.803	6945	2014
Sinan Mariyam	53	10.567	37.802	5615	2014
Gedamawit Zuriya	54	10.548	37.76	5568	2014
Tamawit Gedel Bet	45	10.594	37.752	6625	2014
Weleke	35	10.506	37.692	5734	2014
Tach Chabi	34	10.534	37.722	5952	2014
Zhigamera Yeted	37	10.48	37.74	5496	2014
Debere Zeyit	48	10.464	37.791	6226	2014
Misile Awash	72	10.396	37.873	6926	2014
Genetua Engatua	36	10.399	37.92	5527	2014
Zinqir Mele	52	10.348	37.924	5762	2014
Sendeba	48	10.358	37.867	6213	2014
Yewebi Enefoch	51	10.265	37.769	5944	2014
Wenga Nifasam	35	10.261	37.803	5755	2014
Daget Yegeleqa	71	10.322	37.85	5678	2014
Enaskay	70	10.315	37.892	5729	2014
Gudalema	37	10.241	37.882	5458	2014
Amber Zuria	34	10.244	37.837	5914	2014
Yewsh	59	10.161	37.82	5565	2014
Adisge Yegewera	34	10.161	37.857	5826	2014
Jama Didik	59	10.145	37.893	6759	2014
Shemberma	33	10.2	37.919	5832	2014
Ayidbis Chendefa	54	10.168	37.938	5565	2014
Zengoba denguma	45	10.133	37.945	6652	2014
Tikuradebir Afirij Amba	54	10.101	37.92	5560	2014
Talak Amba	35	10.075	37.896	5686	2014
Malgash	36	9.987	37.915	5526	2014
Digo Tseyon Town	202	10.849	37.738	8914	2015
Weyin wiha Town	69	11.012	37.75	7234	2015
Keranio Town	232	10.969	37.969	7342	2015
Sedie Town	304	10.927	37.89	7245	2015
Mota Town	144	11.08	37.876	27852	2015
Gend Wen Town	193	10.927	38.087	12973	2015
Merito Lemariyam Town	77	10.869	38.27	12995	2015
Debirewerik Town	186	10.656	38.167	12895	2015
Felege Birihan Town	194	10.743	38.064	7745	2015
BICHENA TOWN	171	10.452	38.2	12864	2015
YETIMEN TOWN	114	10.331	38.145	7881	2015
K'oy Town	201	10.501	37.992	8944	2015
Eliyas Town	202	10.296	37.463	8890	2015
Amanuel Town	136	10.441	37.566	11742	2015
Yebokila Town	129	10.441	37.889	6975	2015
Yejube Town	180	10.155	37.745	8873	2015
Lumame Town	162	10.253	37.938	8025	2015
Wejel Town	72	10.228	38.023	7023	2015
Dejen Town	130	10.167	38.145	7682	2015
Yeidwuha Town	43	10.447	38.345	6965	2015
Debere Markos Town	154	10.326	37.728	53216	2015
Rob Gebeya Town	301	10.545	37.763	7985	2015
Amber Town	130	10.252	37.843	6918	2015
Debresina Asmare	60	10.98	37.923	6656	2015
Moseba shime Abo	34	11.004	37.877	5925	2015
Ameba Mersa	32	11.015	37.816	6245	2015
Gena memicha	29	10.953	37.812	6915	2015
Digokanta	29	10.976	37.849	6840	2015
Debre Medihanit Kebese	45	10.931	37.887	6705	2015
Debrezeyit kuchit	47	10.914	37.927	6350	2015
Bibunyi Genete Mariam	46	10.914	37.972	6492	2015
Derk Make	52	10.892	38.001	5806	2015
Debre Giyorgis	262	10.851	38.013	6882	2015
Ded Iyesus	46	10.827	37.97	6496	2015
Arese Msasabiya	49	10.858	37.938	6135	2015
Fiktor Wadan	51	10.831	37.9	5921	2015
Molsa Kusquam	47	10.869	37.868	6390	2015
Wenber Kidus Yohanes	46	10.913	37.837	6483	2015
Agam Wuha	49	10.927	37.791	6145	2015
Guatran	62	10.873	37.801	6519	2015
Yechika	67	10.823	37.805	5985	2015
Meka	48	10.763	37.841	6275	2015
Meshege	48	10.797	37.859	6268	2015
Kuskuam	46	10.776	37.896	6542	2015
Atsede Berhan	48	10.756	37.908	6298	2015
Gedam Abo	49	10.766	37.926	6185	2015
Debre Mariyam	33	10.774	37.969	5982	2015
Wub Kencherit	200	11.115	37.737	7986	2015
Tiru Selam	64	11.026	37.768	6274	2015
Ayen Berhan	32	10.98	37.738	6375	2015
Beza Bizuhan	76	10.973	37.781	6542	2015
Hibre Selam	60	10.932	37.744	6685	2015
Debre Gubae	77	10.879	37.741	6452	2015
Hizbe Selam	46	10.862	37.706	6589	2015
Shege Jer Keraniyo	46	10.804	37.729	6465	2015
Addis Zemen	48	10.817	37.761	6183	2015
Chak	48	10.777	37.777	6284	2015
Gedamawit	44	10.759	37.814	6823	2015
Agere Berhan	47	10.718	37.804	6345	2015
Abiyot Selam	46	10.717	37.747	6464	2015
Debre Selam	48	10.697	37.691	6273	2015
Andinet Mariyam	32	10.689	37.689	6165	2015
Buha Geltim	62	10.684	37.749	6458	2015
Tej Bahir	31	11.193	37.844	6376	2015
Debre Birhan	30	11.184	37.893	6593	2015
Selam Abebe	62	11.171	37.938	6494	2015
Fikir Lehager	46	11.152	37.981	6587	2015
Debre Yibabe	96	11.128	38.02	7268	2015
Debre Tsehay	46	11.118	38.071	6548	2015
Addis Alem	48	11.071	38.006	6254	2015
Hagere Hiywot	59	11.078	37.954	6825	2015
Hiywot Selam	62	11.126	37.889	6474	2015
Sereke Berhan	30	11.127	37.813	6576	2015
Zelalem Desta	33	11.083	37.785	5985	2015
Shime	31	11.088	37.853	6492	2015
Birur	79	11.044	37.839	6356	2015
Gomadur	46	11.059	37.895	6495	2015
Abib Debre kuskuam	86	11.03	37.915	6965	2015
Debre Genet	47	11.021	37.974	6427	2015
Konter	42	10.966	37.993	7076	2015
Goder Meda	46	11.087	37.673	6484	2015
Boda Bordi	34	11.063	37.701	5965	2015
Fela Yigarda	31	11.086	38.1	6483	2015
Deret Mariam	32	11.095	38.137	6218	2015
Yewa Agazenmeda	30	11.105	38.181	6725	2015
Selamge	49	11.103	38.24	6165	2015
Segena Guchiba	47	11.107	38.292	6383	2015
Sarat Yirawoch	49	11.069	38.344	6119	2015
Enegesh Yivad	48	11.018	38.292	6272	2015
Wendiye Quch	62	11.053	38.277	6496	2015
Diquat Goshera	32	10.993	38.244	6329	2015
Mehal Goncha	29	11.057	38.209	6953	2015
Angot	29	11.02	38.206	6985	2015
Abar Wiha Tayit	32	11.025	38.152	6254	2015
Eneget Weyin Wiha	34	11.019	38.104	5823	2015
Yequra Arasema	35	11.025	38.044	5762	2015
Kosoye Qaleqal	115	10.982	38.096	6982	2015
Gezamin Dibit	49	10.963	38.041	6106	2015
Laytach Michael	48	10.928	38.045	6265	2015
Ginde Weyin Beza	43	10.942	38.08	6978	2015
Yebuchir Yawya	44	10.96	38.125	6896	2015
Gete Semanene	48	10.984	38.184	6254	2015
Enese Qole	50	10.937	38.156	5952	2015
Enezeba	43	10.951	38.193	7028	2015
Enbawoch Qusquam	45	10.933	38.208	6735	2015
Enbawoch Gumit	34	10.934	38.235	5942	2015
Debir Birhan	29	10.9	38.181	6954	2015
Debir Hail	33	10.908	38.127	5989	2015
Buza Yemerat	30	10.884	38.071	6762	2015
Barjano Akababi	49	10.846	38.034	6165	2015
Aqabet	45	10.827	38.063	6738	2015
Seqelagonbore	84	10.84	38.12	5935	2015
Tigidar Begido	44	10.866	38.102	6786	2015
Merhagifan	65	10.87	38.154	6184	2015
Chemoyigagira	30	10.861	38.191	16952	2015
Debre Yaeqob	58	10.882	38.223	6916	2015
Eneba Gundib	48	10.827	38.222	6288	2015
Eneba eneger	48	10.805	38.212	6265	2015
Enegode	46	10.823	38.165	6526	2015
Mtina Demach	52	11.038	38.351	5792	2015
Geses	42	11.05	38.413	7108	2015
029 Debire Giyorigis	52	10.998	38.448	5755	2015
027 Awsa Meda	45	11	38.391	6683	2015
030 Mekane Genet	50	11.007	38.333	5961	2015
021 Yetefet	34	10.972	38.324	5818	2015
Qendoch	34	10.972	38.278	5875	2015
Gosh Ber Debr Gumt	52	10.931	38.257	5793	2015
022 Felege Hiyiwet	45	10.928	38.286	6684	2015
018 Debire Genet	52	10.913	38.313	5792	2015
Berlay Qorsh	51	10.938	38.35	5923	2015
Amba Lay (Ydera Egir Sebar)	42	10.913	38.378	7245	2015
026 Alem Tesfa	52	10.955	38.437	5829	2015
023 Debire Eliyas	52	10.918	38.455	5817	2015
024 Selam Ber	49	10.882	38.489	6085	2015
014 Zihon Wiha	51	10.877	38.414	5852	2015
011 Debire Tiyon	63	10.874	38.374	7891	2015
08 Mehal Genet	46	10.886	38.342	6515	2015
06 Adis Zemen	49	10.875	38.312	6165	2015
04 Debire Selam	51	10.898	38.278	5843	2015
05 Finote Birihan	34	10.869	38.246	5806	2015
09 Debire Kidusan	43	10.809	38.262	7016	2015
010 Hagere Genet	45	10.778	38.32	6689	2015
03 Debire Birihan	51	10.834	38.299	5854	2015
07 Felege Selam	45	10.849	38.342	6687	2015
031Segenet	35	10.814	38.37	5684	2015
012 Adis Hiyiwet	30	10.832	38.403	6686	2015
015 Melabesha	53	10.837	38.458	5653	2015
020 Adis Alem	48	10.787	38.466	6242	2015
016 Hagere Selam	70	10.766	38.383	5686	2015
025 Liuli	61	10.71	38.407	6512	2015
Weriya Meskel	47	10.747	38.461	6375	2015
028 Zobar Yiqanida	46	10.69	38.47	6462	2015
Koso Zira	52	10.769	38.002	5822	2015
Wefit Mariyam	58	10.794	38.072	6875	2015
Quami Cherik Ajaje	44	10.799	38.123	6785	2015
Diyateba	44	10.766	38.162	6775	2015
Enemi Yedit	46	10.758	38.236	6485	2015
Arara Temos Yilmabiko	54	10.693	38.334	5595	2015
Metaya Enedera	73	10.71	38.254	6845	2015
Goli Wikima	51	10.674	38.258	5946	2015
Tamo Dewaro	45	10.721	38.214	6634	2015
Titar Badima Yizar	35	10.719	38.158	5679	2015
Zachana Badema Felege Dinja	33	10.755	38.101	5986	2015
Eneshigne Areshat	31	10.756	38.02	6488	2015
Ambagir Anguata Silase	34	10.712	37.976	5832	2015
Anguata Mariyam Tagibagne	47	10.729	38.033	6326	2015
Yesar Bet Abat Niway Mariya	35	10.717	38.074	5765	2015
Yegosa Giorgis	52	10.692	38.099	5794	2015
Aba Jemiber Hawariyat Durge	30	10.651	38.142	6578	2015
Agamna Deje Mariyam Safeqed	32	10.684	38.177	6286	2015
Arigemit Kenibata	34	10.658	38.209	5895	2015
Sima Enarig Meskel	32	10.643	38.264	6245	2015
Teniguma Wefina	57	10.617	38.2	7046	2015
Bushat Kogna	51	10.603	38.245	5922	2015
Enagena Feniterige	35	10.599	38.294	5817	2015
Gedeb Giorgis	30	10.592	38.358	6685	2015
Soma Gelawdios	46	10.61	38.422	6592	2015
WENIDASA KUSIKWAM	45	10.685	38.014	6684	2015
YEKEBA HANA WENIDASA	42	10.657	38.069	7125	2015
DEBIR KIDUSAN	31	10.653	38.025	6385	2015
KESHEM SHIASHIKATA	35	10.618	38.101	5783	2015
Menigisito	32	10.579	38.08	6365	2015
Debre Genet Melina	51	10.557	38.108	5855	2015
WEYIRA GUREZAM	87	10.571	38.15	6924	2015
TELIMA	43	10.599	38.159	6915	2015
DIMA	70	10.56	38.221	5685	2015
DEBIR TSIMONA	31	10.55	38.306	6459	2015
KIDISIGE	53	10.504	38.283	5663	2015
Enek'orna adis Amba	35	10.462	38.281	5752	2015
Arat Beand Bichena Debir	31	10.448	38.245	6545	2015
SEKELA DEBIR	34	10.495	38.216	5965	2015
ADIS ALEM	31	10.53	38.191	6582	2015
Debire Gutera	34	10.539	38.141	5895	2015
MAHIBER SELAM	36	10.489	38.128	5529	2015
YETENIBINA WEYINAM	35	10.489	38.164	5776	2015
EDIGET BEANIDINET	32	10.448	38.14	6279	2015
ENIDESHIGNITINA AKABABIW	36	10.411	38.23	5548	2015
MAHIBER BIRIHAN	34	10.403	38.17	5956	2015
SIR EYESUS	35	10.358	38.218	5753	2015
FELEG SELAM	31	10.336	38.164	6492	2015
HULET AMIBA DIBISA	33	10.372	38.138	5984	2015
Sheme	35	10.652	37.861	5747	2015
Inikoy	53	10.687	37.889	5665	2015
Naziret M\Alem	47	10.654	37.928	6386	2015
Nabira Mikael	34	10.659	37.961	5894	2015
Nabira Yebalat	30	10.629	38.003	6685	2015
Nabir Gowocha	35	10.603	37.984	5726	2015
Debire Eyesus	158	10.606	37.923	7585	2015
Wedeb Eyesus	31	10.56	37.953	6415	2015
Yebabat	33	10.555	38.01	5987	2015
Kidisige	31	10.59	38.036	6465	2015
Aeferam	28	10.539	38.073	7198	2015
Imewuled	32	10.507	38.081	6278	2015
Yedama	33	10.52	38.047	6137	2015
Kuy Zuriya	35	10.494	38.02	5719	2015
Asenidabo	29	10.509	37.964	6985	2015
Anigech	47	10.449	38.016	6455	2015
Geme	33	10.413	38.049	6146	2015
Jeremis	29	10.464	38.089	6978	2015
Araj Kulikwal	32	10.418	38.106	6185	2015
Debet	34	10.367	38.081	5895	2015
Wamito	31	10.307	37.183	6483	2015
Guayi	58	10.27	37.284	6895	2015
Gofichima	60	10.337	37.329	6686	2015
Yegidadi	52	10.37	37.375	5788	2015
Yedenibone	29	10.369	37.42	6982	2015
Gibitsawiti	31	10.364	37.449	6485	2015
Yemizone	35	10.366	37.489	5792	2015
Abeshibi	31	10.31	37.484	6438	2015
Yekegati	34	10.304	37.418	5947	2015
Tijaguteri	31	10.283	37.354	6358	2015
Chago Deriba	34	10.233	37.334	5893	2015
Genetina Akababiw	35	10.22	37.369	5768	2015
dejiba	59	10.238	37.411	6728	2015
D/Eliyas Zuriya	31	10.268	37.45	6358	2015
Yagorati	32	10.218	37.468	6283	2015
Wamito		10.273	37.152	6483	2015
Abayikola	35	10.158	37.251	5749	2015
Abayikola		10.108	37.352	5749	2015
dejiba	56	10.178	37.418	7164	2015
Gadayino Guos	36	10.643	37.644	5585	2015
Galat Shafat	47	10.62	37.679	6372	2015
Sositu Debreshelel	59	10.581	37.611	6768	2015
Lay Damotna Yebehira	44	10.533	37.569	6783	2015
D\kelemona Etanibes	47	10.514	37.613	6356	2015
Aniselala	33	10.507	37.64	6138	2015
Alemnana Akababew	34	10.449	37.628	5945	2015
Amanuel Zuriya Yenech	30	10.453	37.573	6613	2015
Amrina Yewbshe	32	10.509	37.529	6225	2015
Ebuluna Tahisas Dar	31	10.485	37.502	6433	2015
Dolma Abebe Yenure	35	10.444	37.53	5776	2015
Kwashebana Akababiw	34	10.465	37.473	5845	2015
Gobata Akina Akababiw	32	10.461	37.41	6353	2015
Yemenchna Yekest	35	10.445	37.341	5744	2015
Yegurm Yesekolona Yesanka	48	10.404	37.339	6282	2015
Yedefas	44	10.428	37.439	6876	2015
Girakidamina Akababiw	83	10.411	37.47	7264	2015
Yewulana Akababiw	45	10.398	37.548	6685	2015
Qerar Amba	47	10.357	37.533	6363	2015
Dingay Ber	50	10.662	37.695	5960	2015
Amesginena Akababiw	31	10.591	37.721	6483	2015
Degasegn	100	10.578	37.669	6985	2015
Temamagn	30	10.545	37.676	6695	2015
Agot Zinafir	63	10.491	37.657	6340	2015
Yegagina	34	10.409	37.769	5882	2015
Enerata	33	10.405	37.729	6045	2015
Graram	74	10.427	37.825	6815	2015
Weyinima Geramo	68	10.399	37.608	5882	2015
Yetijan Shebelima	48	10.39	37.663	6268	2015
Wenka	47	10.363	37.678	6364	2015
Addisina Gulit	54	10.362	37.622	5582	2015
Desa Asema Abo	32	10.337	37.577	6287	2015
Leklekitaq	34	10.32	37.628	5875	2015
Yebona Erjina	34	10.305	37.668	5892	2015
Kebi	35	10.288	37.729	5786	2015
Desa Enese	33	10.236	37.703	5982	2015
Aba Libanos	60	10.243	37.658	6684	2015
Balaref	55	10.271	37.614	5472	2015
Cher Tekel	98	10.259	37.564	7165	2015
Weger	30	10.314	37.532	6561	2015
Deledel	62	10.274	37.514	6453	2015
May Angetam	35	10.12	37.47	5784	2015
Chimit	35	10.122	37.556	5646	2015
Denba	29	10.207	37.623	6975	2015
Yebokila Zuriya	71	10.449	37.884	7124	2015
Kenge Abo Amesha	47	10.494	37.868	6390	2015
Chemored Yezangera	52	10.329	37.796	5775	2015
Yenebirina Yegobena	35	10.372	37.817	5724	2015
Gedemala	31	10.551	37.871	6385	2015
Moching	32	10.226	37.743	6205	2015
Yegelaw	32	10.19	37.782	6373	2015
Yelemelemo	33	10.173	37.721	6086	2015
Aratu Amba	60	10.186	37.691	6653	2015
Dendo	33	10.128	37.674	6078	2015
Lemechmech	31	10.133	37.748	6482	2015
Dendegeb	30	10.119	37.811	6585	2015
Yenkecha	34	10.07	37.867	5872	2015
Kork	86	10.042	37.842	6990	2015
Yedug	31	10.089	37.774	6485	2015
Dogemo	29	10.084	37.708	6987	2015
Dinguabe	62	10.061	37.593	6426	2015
Anjimo	51	10.037	37.651	6494	2015
Gundlimit	34	10.035	37.697	5889	2015
Yelamgeje	110	9.996	37.719	7286	2015
Chid Mariyam	35	10.004	37.754	5774	2015
Enetemen	30	10.052	37.761	6573	2015
Gobetima	79	10.026	37.796	6356	2015
Dejat	34	9.994	37.83	5979	2015
Bete Nigus	28	9.937	37.803	7165	2015
Kome Zome	34	9.9	37.714	5917	2015
Zenbol Yechara	32	9.969	37.637	6285	2015
Forest	37	10.124	37.767	5342	2015
Enemochera	34	10.535	37.907	5885	2015
Minda Yeshemit	35	10.473	37.954	5756	2015
Sikut Engatra	31	10.444	37.935	6476	2015
Yesenbet	82	10.401	37.979	7283	2015
Yeqandech	31	10.359	38.03	6375	2015
Arera Lequma	32	10.351	37.994	6254	2015
Zinda Yegeder	34	10.338	37.959	5792	2015
Yekeyit	51	10.269	37.928	5895	2015
Ambashem Enedingir	53	10.299	37.98	5626	2015
Shebila Abeqestit	65	10.309	38.034	6126	2015
Duqie	65	10.273	38.047	6138	2015
Enebi Chifar	35	10.231	38.063	5675	2015
yedebena	31	10.252	38.009	6395	2015
Taba Yegodena	35	10.232	37.973	5779	2015
Yedangura	34	10.207	37.942	5886	2015
Endeget Kutay	35	10.16	37.979	5762	2015
Lega Yeleb	28	10.174	38.02	7032	2015
Wejel Anqiraq	28	10.209	38.031	7123	2015
Jitbahir Amba	34	10.203	38.079	5885	2015
Turet Gedamo	54	10.167	38.062	5596	2015
Amatsona Hilige	49	10.137	38.061	6272	2015
Mizanwasha Tulu	51	10.104	38.072	5863	2015
Tsed Mariam	47	10.126	38.034	6346	2015
Meqides Afaqira	33	10.128	38.005	6096	2015
Dereqafer Silkena	35	10.097	37.976	5785	2015
Kurar Genet	32	10.055	37.987	6282	2015
Dima Melese	43	10.005	38.016	6964	2015
Addisamba Chelia	50	10.06	38.063	5950	2015
Tirch Jeba	50	10.309	38.082	5972	2015
Enajima	32	10.327	38.108	6390	2015
Ssb Shengo Alqitam	32	10.275	38.148	6287	2015
Werq Amba Berech	30	10.285	38.184	6595	2015
Koki Weha Kosikos	32	10.318	38.232	6184	2015
Yegnat Lagene	30	10.284	38.226	6578	2015
Wibilat Getem	34	10.253	38.25	5965	2015
Hagere Selam Tsidim	69	10.239	38.207	7282	2015
Borebor Shenicha	34	10.224	38.169	5966	2015
Tiq Yetnora	60	10.253	38.113	6681	2015
Amarit	32	10.203	38.103	6176	2015
Teden	32	10.163	38.097	6160	2015
Konicher Sasaberayi	34	10.166	38.129	5885	2015
Zemetin Enamibur Aniber	31	10.193	38.154	6373	2015
Enizigosh	50	10.18	38.198	5959	2015
Qole	45	10.197	38.226	6647	2015
Muyan Tesikare Mariyam	35	10.214	38.272	5695	2015
Mushiret Dinigayi Anibete	31	10.151	38.25	6556	2015
Geligele	32	10.128	38.19	6347	2015
Kurar	43	10.088	38.158	6975	2015
Miniji Yibiza	60	10.091	38.115	6682	2015
Qarima	51	10.52	38.343	5890	2015
Gebsit	52	10.492	38.352	5763	2015
Geda Iyesus	44	10.503	38.387	6770	2015
Anshebna Zuchir	35	10.523	38.435	5763	2015
Abara	35	10.48	38.451	5769	2015
Bonayana Sakala	31	10.432	38.452	6398	2015
Abaselamana Deboch	35	10.371	38.455	5665	2015
Weyiniyena Akababiw	31	10.427	38.405	6397	2015
Yeidwuhana Akababiw	32	10.453	38.33	6284	2015
Weregona Akababiw	29	10.412	38.368	6846	2015
Yetehana Dirgut	35	10.337	38.43	5759	2015
Selelkulana Akababiw	51	10.383	38.351	5849	2015
Mizhinina Akababiw	47	10.385	38.304	6390	2015
Suha Tefases	35	10.348	38.266	5686	2015
Mergechina Akababiw	74	10.335	38.319	6776	2015
Ledina Akababiw	51	10.31	38.366	5878	2015
Webona Akababiw	53	10.224	38.395	5669	2015
Arbkuyina Dedehana	45	10.266	38.357	6696	2015
Yejuna Bayile	63	10.198	38.305	6368	2015
gindebel Tsiyon	49	10.442	37.678	6142	2015
Telazam D\Mitomak	35	10.665	37.763	5660	2015
Gudoeme Nategoderi	35	10.636	37.748	5679	2015
Shewa Kidane Mihiret	95	10.645	37.8	7386	2015
Abazazh Weybeyiny	73	10.61	37.798	6884	2015
Dangule	51	10.603	37.837	5898	2015
Washa Michael	32	10.567	37.853	6355	2015
Kaab	52	10.506	37.83	5778	2015
Zilan Amistiya	97	10.526	37.803	7206	2015
Sinan Mariyam	53	10.567	37.802	5675	2015
Gedamawit Zuriya	35	10.548	37.76	5658	2015
Tamawit Gedel Bet	45	10.594	37.752	6685	2015
Weleke	51	10.506	37.692	5854	2015
Tach Chabi	49	10.534	37.722	6145	2015
Zhigamera Yeted	54	10.48	37.74	5568	2015
Debere Zeyit	32	10.464	37.791	6276	2015
Misile Awash	83	10.396	37.873	7229	2015
Genetua Engatua	36	10.399	37.92	5587	2015
Zinqir Mele	34	10.348	37.924	5824	2015
Sendeba	32	10.358	37.867	6273	2015
Yewebi Enefoch	33	10.265	37.769	5989	2015
Wenga Nifasam	35	10.261	37.803	5795	2015
Daget Yegeleqa	51	10.322	37.85	5826	2015
Enaskay	51	10.315	37.892	5876	2015
Gudalema	36	10.241	37.882	5558	2015
Amber Zuria	33	10.244	37.837	5974	2015
Yewsh	35	10.161	37.82	5656	2015
Adisge Yegewera	34	10.161	37.857	5893	2015
Jama Didik	72	10.145	37.893	6975	2015
Shemberma	51	10.2	37.919	5876	2015
Ayidbis Chendefa	35	10.168	37.938	5665	2015
Zengoba denguma	45	10.133	37.945	6625	2015
Tikuradebir Afirij Amba	35	10.101	37.92	5646	2015
Talak Amba	35	10.075	37.896	5686	2015
Malgash	36	9.987	37.915	5576	2015
Digo Tseyon Town	178	10.849	37.738	8970	2016
Weyin wiha Town	110	11.012	37.75	7254	2016
Keranio Town	217	10.969	37.969	7382	2016
Sedie Town	247	10.927	37.89	7285	2016
Mota Town	136	11.08	37.876	27935	2016
Gend Wen Town	169	10.927	38.087	13048	2016
Merito Lemariyam Town	77	10.869	38.27	13006	2016
Debirewerik Town	154	10.656	38.167	12978	2016
Felege Birihan Town	180	10.743	38.064	7784	2016
BICHENA TOWN	155	10.452	38.2	12924	2016
YETIMEN TOWN	113	10.331	38.145	7965	2016
K'oy Town	178	10.501	37.992	8976	2016
Eliyas Town	179	10.296	37.463	8965	2016
Amanuel Town	119	10.441	37.566	11815	2016
Yebokila Town	114	10.441	37.889	6993	2016
Yejube Town	168	10.155	37.745	8937	2016
Lumame Town	172	10.253	37.938	8152	2016
Wejel Town	112	10.228	38.023	7124	2016
Dejen Town	143	10.167	38.145	7720	2016
Yeidwuha Town	86	10.447	38.345	6986	2016
Debere Markos Town	152	10.326	37.728	54795	2016
Rob Gebeya Town	275	10.545	37.763	7994	2016
Amber Town	115	10.252	37.843	6978	2016
Debresina Asmare	46	10.98	37.923	6696	2016
Moseba shime Abo	50	11.004	37.877	5976	2016
Ameba Mersa	47	11.015	37.816	6340	2016
Gena memicha	43	10.953	37.812	6985	2016
Digokanta	43	10.976	37.849	6916	2016
Debre Medihanit Kebese	59	10.931	37.887	6775	2016
Debrezeyit kuchit	47	10.914	37.927	6383	2016
Bibunyi Genete Mariam	46	10.914	37.972	6546	2016
Derk Make	51	10.892	38.001	5856	2016
Debre Giyorgis	174	10.851	38.013	6892	2016
Ded Iyesus	46	10.827	37.97	6526	2016
Arese Msasabiya	48	10.858	37.938	6252	2016
Fiktor Wadan	50	10.831	37.9	5973	2016
Molsa Kusquam	31	10.869	37.868	6440	2016
Wenber Kidus Yohanes	31	10.913	37.837	6533	2016
Agam Wuha	32	10.927	37.791	6270	2016
Guatran	46	10.873	37.801	6569	2016
Yechika	50	10.823	37.805	6025	2016
Meka	47	10.763	37.841	6357	2016
Meshege	32	10.797	37.859	6346	2016
Kuskuam	30	10.776	37.896	6582	2016
Atsede Berhan	47	10.756	37.908	6365	2016
Gedam Abo	48	10.766	37.926	6262	2016
Debre Mariyam	49	10.774	37.969	6123	2016
Wub Kencherit	175	11.115	37.737	7996	2016
Tiru Selam	47	11.026	37.768	6347	2016
Ayen Berhan	47	10.98	37.738	6394	2016
Beza Bizuhan	61	10.973	37.781	6583	2016
Hibre Selam	45	10.932	37.744	6745	2016
Debre Gubae	62	10.879	37.741	6478	2016
Hizbe Selam	60	10.862	37.706	6629	2016
Shege Jer Keraniyo	46	10.804	37.729	6525	2016
Addis Zemen	48	10.817	37.761	6272	2016
Chak	63	10.777	37.777	6368	2016
Gedamawit	58	10.759	37.814	6874	2016
Agere Berhan	47	10.718	37.804	6385	2016
Abiyot Selam	46	10.717	37.747	6484	2016
Debre Selam	63	10.697	37.691	6336	2016
Andinet Mariyam	64	10.689	37.689	6265	2016
Buha Geltim	46	10.684	37.749	6485	2016
Tej Bahir	47	11.193	37.844	6397	2016
Debre Birhan	45	11.184	37.893	6649	2016
Selam Abebe	61	11.171	37.938	6582	2016
Fikir Lehager	45	11.152	37.981	6656	2016
Debre Yibabe	82	11.128	38.02	7288	2016
Debre Tsehay	30	11.118	38.071	6585	2016
Addis Alem	32	11.071	38.006	6345	2016
Hagere Hiywot	44	11.078	37.954	6870	2016
Hiywot Selam	46	11.126	37.889	6514	2016
Sereke Berhan	30	11.127	37.813	6645	2016
Zelalem Desta	33	11.083	37.785	6034	2016
Shime	46	11.088	37.853	6528	2016
Birur	63	11.044	37.839	6376	2016
Gomadur	46	11.059	37.895	6527	2016
Abib Debre kuskuam	43	11.03	37.915	6993	2016
Debre Genet	62	11.021	37.974	6473	2016
Konter	42	10.966	37.993	7167	2016
Goder Meda	46	11.087	37.673	6548	2016
Boda Bordi	50	11.063	37.701	6065	2016
Fela Yigarda	31	11.086	38.1	6538	2016
Deret Mariam	48	11.095	38.137	6265	2016
Yewa Agazenmeda	30	11.105	38.181	6775	2016
Selamge	48	11.103	38.24	6256	2016
Segena Guchiba	47	11.107	38.292	6445	2016
Sarat Yirawoch	31	11.069	38.344	6292	2016
Enegesh Yivad	32	11.018	38.292	6297	2016
Wendiye Quch	46	11.053	38.277	6555	2016
Diquat Goshera	31	10.993	38.244	6383	2016
Mehal Goncha	29	11.057	38.209	7042	2016
Angot	43	11.02	38.206	7065	2016
Abar Wiha Tayit	47	11.025	38.152	6368	2016
Eneget Weyin Wiha	34	11.019	38.104	5893	2016
Yequra Arasema	34	11.025	38.044	5826	2016
Kosoye Qaleqal	84	10.982	38.096	7132	2016
Gezamin Dibit	32	10.963	38.041	6246	2016
Laytach Michael	32	10.928	38.045	6356	2016
Ginde Weyin Beza	29	10.942	38.08	6986	2016
Yebuchir Yawya	43	10.96	38.125	6976	2016
Gete Semanene	47	10.984	38.184	6345	2016
Enese Qole	50	10.937	38.156	5995	2016
Enezeba	42	10.951	38.193	7178	2016
Enbawoch Qusquam	29	10.933	38.208	6797	2016
Enbawoch Gumit	33	10.934	38.235	5984	2016
Debir Birhan	29	10.9	38.181	6994	2016
Debir Hail	32	10.908	38.127	6165	2016
Buza Yemerat	30	10.884	38.071	6782	2016
Barjano Akababi	48	10.846	38.034	6245	2016
Aqabet	44	10.827	38.063	6785	2016
Seqelagonbore	83	10.84	38.12	5976	2016
Tigidar Begido	44	10.866	38.102	6854	2016
Merhagifan	64	10.87	38.154	6256	2016
Chemoyigagira	46	10.861	38.191	17230	2016
Debre Yaeqob	57	10.882	38.223	6963	2016
Eneba Gundib	47	10.827	38.222	6368	2016
Eneba eneger	47	10.805	38.212	6387	2016
Enegode	30	10.823	38.165	6598	2016
Mtina Demach	51	11.038	38.351	5854	2016
Geses	42	11.05	38.413	7236	2016
029 Debire Giyorigis	52	10.998	38.448	5786	2016
027 Awsa Meda	30	11	38.391	6762	2016
030 Mekane Genet	32	11.007	38.333	6165	2016
021 Yetefet	34	10.972	38.324	5878	2016
Qendoch	34	10.972	38.278	5954	2016
Gosh Ber Debr Gumt	34	10.931	38.257	5842	2016
022 Felege Hiyiwet	45	10.928	38.286	6745	2016
018 Debire Genet	52	10.913	38.313	5828	2016
Berlay Qorsh	50	10.938	38.35	5978	2016
Amba Lay (Ydera Egir Sebar)	41	10.913	38.378	7275	2016
026 Alem Tesfa	51	10.955	38.437	5879	2016
023 Debire Eliyas	51	10.918	38.455	5887	2016
024 Selam Ber	49	10.882	38.489	6155	2016
014 Zihon Wiha	51	10.877	38.414	5886	2016
011 Debire Tiyon	76	10.874	38.374	7925	2016
08 Mehal Genet	46	10.886	38.342	6585	2016
06 Adis Zemen	64	10.875	38.312	6276	2016
04 Debire Selam	34	10.898	38.278	5874	2016
05 Finote Birihan	34	10.869	38.246	5876	2016
09 Debire Kidusan	28	10.809	38.262	7136	2016
010 Hagere Genet	30	10.778	38.32	6765	2016
03 Debire Birihan	34	10.834	38.299	5953	2016
07 Felege Selam	30	10.849	38.342	6767	2016
031Segenet	35	10.814	38.37	5746	2016
012 Adis Hiyiwet	30	10.832	38.403	6762	2016
015 Melabesha	35	10.837	38.458	5684	2016
020 Adis Alem	47	10.787	38.466	6348	2016
016 Hagere Selam	52	10.766	38.383	5768	2016
025 Liuli	46	10.71	38.407	6573	2016
Weriya Meskel	31	10.747	38.461	6456	2016
028 Zobar Yiqanida	31	10.69	38.47	6528	2016
Koso Zira	34	10.769	38.002	5884	2016
Wefit Mariyam	58	10.794	38.072	6957	2016
Quami Cherik Ajaje	44	10.799	38.123	6854	2016
Diyateba	44	10.766	38.162	6797	2016
Enemi Yedit	46	10.758	38.236	6552	2016
Arara Temos Yilmabiko	53	10.693	38.334	5653	2016
Metaya Enedera	58	10.71	38.254	6885	2016
Goli Wikima	33	10.674	38.258	5998	2016
Tamo Dewaro	30	10.721	38.214	6674	2016
Titar Badima Yizar	52	10.719	38.158	5766	2016
Zachana Badema Felege Dinja	49	10.755	38.101	6132	2016
Eneshigne Areshat	31	10.756	38.02	6528	2016
Ambagir Anguata Silase	34	10.712	37.976	5884	2016
Anguata Mariyam Tagibagne	47	10.729	38.033	6372	2016
Yesar Bet Abat Niway Mariya	34	10.717	38.074	5861	2016
Yegosa Giorgis	34	10.692	38.099	5844	2016
Aba Jemiber Hawariyat Durge	45	10.651	38.142	6652	2016
Agamna Deje Mariyam Safeqed	46	10.684	38.177	6468	2016
Arigemit Kenibata	32	10.658	38.209	6351	2016
Sima Enarig Meskel	32	10.643	38.264	6289	2016
Teniguma Wefina	56	10.617	38.2	7146	2016
Bushat Kogna	33	10.603	38.245	5982	2016
Enagena Feniterige	34	10.599	38.294	5873	2016
Gedeb Giorgis	30	10.592	38.358	6758	2016
Soma Gelawdios	30	10.61	38.422	6636	2016
WENIDASA KUSIKWAM	45	10.685	38.014	6725	2016
YEKEBA HANA WENIDASA	55	10.657	38.069	7252	2016
DEBIR KIDUSAN	31	10.653	38.025	6454	2016
KESHEM SHIASHIKATA	34	10.618	38.101	5838	2016
Menigisito	31	10.579	38.08	6470	2016
Debre Genet Melina	51	10.557	38.108	5943	2016
WEYIRA GUREZAM	86	10.571	38.15	6972	2016
TELIMA	43	10.599	38.159	6986	2016
DIMA	52	10.56	38.221	5768	2016
DEBIR TSIMONA	31	10.55	38.306	6497	2016
KIDISIGE	35	10.504	38.283	5713	2016
Enek'orna adis Amba	34	10.462	38.281	5808	2016
Arat Beand Bichena Debir	30	10.448	38.245	6590	2016
SEKELA DEBIR	32	10.495	38.216	6206	2016
ADIS ALEM	30	10.53	38.191	6654	2016
Debire Gutera	34	10.539	38.141	5946	2016
MAHIBER SELAM	36	10.489	38.128	5594	2016
YETENIBINA WEYINAM	51	10.489	38.164	5843	2016
EDIGET BEANIDINET	31	10.448	38.14	6365	2016
ENIDESHIGNITINA AKABABIW	36	10.411	38.23	5587	2016
MAHIBER BIRIHAN	33	10.403	38.17	6028	2016
SIR EYESUS	35	10.358	38.218	5796	2016
FELEG SELAM	31	10.336	38.164	6552	2016
HULET AMIBA DIBISA	32	10.372	38.138	6219	2016
Sheme	52	10.652	37.861	5776	2016
Inikoy	52	10.687	37.889	5728	2016
Naziret M\Alem	31	10.654	37.928	6461	2016
Nabira Mikael	34	10.659	37.961	5952	2016
Nabira Yebalat	45	10.629	38.003	6733	2016
Nabir Gowocha	52	10.603	37.984	5784	2016
Debire Eyesus	132	10.606	37.923	7605	2016
Wedeb Eyesus	46	10.56	37.953	6475	2016
Yebabat	32	10.555	38.01	6276	2016
Kidisige	46	10.59	38.036	6558	2016
Aeferam	41	10.539	38.073	7274	2016
Imewuled	32	10.507	38.081	6348	2016
Yedama	48	10.52	38.047	6274	2016
Kuy Zuriya	52	10.494	38.02	5794	2016
Asenidabo	29	10.509	37.964	6996	2016
Anigech	31	10.449	38.016	6534	2016
Geme	32	10.413	38.049	6265	2016
Jeremis	43	10.464	38.089	7054	2016
Araj Kulikwal	30	10.418	38.106	6576	2016
Debet	34	10.367	38.081	5928	2016
Wamito	31	10.307	37.183	6538	2016
Guayi	58	10.27	37.284	6870	2016
Gofichima	59	10.337	37.329	6762	2016
Yegidadi	34	10.37	37.375	5855	2016
Yedenibone	29	10.369	37.42	7057	2016
Gibitsawiti	31	10.364	37.449	6556	2016
Yemizone	34	10.366	37.489	5830	2016
Abeshibi	31	10.31	37.484	6485	2016
Yekegati	34	10.304	37.418	5976	2016
Tijaguteri	31	10.283	37.354	6392	2016
Chago Deriba	34	10.233	37.334	5937	2016
Genetina Akababiw	34	10.22	37.369	5842	2016
dejiba	59	10.238	37.411	6784	2016
D/Eliyas Zuriya	31	10.268	37.45	6485	2016
Yagorati	32	10.218	37.468	6339	2016
Wamito		10.273	37.152	6538	2016
Abayikola	35	10.158	37.251	5781	2016
Abayikola		10.108	37.352	5781	2016
dejiba	55	10.178	37.418	7249	2016
Gadayino Guos	35	10.643	37.644	5658	2016
Galat Shafat	31	10.62	37.679	6425	2016
Sositu Debreshelel	44	10.581	37.611	6832	2016
Lay Damotna Yebehira	44	10.533	37.569	6822	2016
D\kelemona Etanibes	31	10.514	37.613	6380	2016
Aniselala	32	10.507	37.64	6168	2016
Alemnana Akababew	33	10.449	37.628	5986	2016
Amanuel Zuriya Yenech	30	10.453	37.573	6673	2016
Amrina Yewbshe	48	10.509	37.529	6265	2016
Ebuluna Tahisas Dar	46	10.485	37.502	6473	2016
Dolma Abebe Yenure	51	10.444	37.53	5842	2016
Kwashebana Akababiw	51	10.465	37.473	5887	2016
Gobata Akina Akababiw	47	10.461	37.41	6394	2016
Yemenchna Yekest	52	10.445	37.341	5784	2016
Yegurm Yesekolona Yesanka	47	10.404	37.339	6326	2016
Yedefas	43	10.428	37.439	6917	2016
Girakidamina Akababiw	82	10.411	37.47	7287	2016
Yewulana Akababiw	46	10.398	37.548	6746	2016
Qerar Amba	47	10.357	37.533	6433	2016
Dingay Ber	50	10.662	37.695	6045	2016
Amesginena Akababiw	31	10.591	37.721	6535	2016
Degasegn	84	10.578	37.669	7125	2016
Temamagn	30	10.545	37.676	6758	2016
Agot Zinafir	47	10.491	37.657	6380	2016
Yegagina	34	10.409	37.769	5916	2016
Enerata	32	10.405	37.729	6232	2016
Graram	87	10.427	37.825	6865	2016
Weyinima Geramo	68	10.399	37.608	5926	2016
Yetijan Shebelima	31	10.39	37.663	6366	2016
Wenka	31	10.363	37.678	6455	2016
Addisina Gulit	36	10.362	37.622	5629	2016
Desa Asema Abo	31	10.337	37.577	6365	2016
Leklekitaq	34	10.32	37.628	5935	2016
Yebona Erjina	34	10.305	37.668	5927	2016
Kebi	34	10.288	37.729	5865	2016
Desa Enese	32	10.236	37.703	6189	2016
Aba Libanos	59	10.243	37.658	6748	2016
Balaref	72	10.271	37.614	5526	2016
Cher Tekel	97	10.259	37.564	7256	2016
Weger	30	10.314	37.532	6592	2016
Deledel	62	10.274	37.514	6486	2016
May Angetam	34	10.12	37.47	5846	2016
Chimit	35	10.122	37.556	5689	2016
Denba	29	10.207	37.623	7006	2016
Yebokila Zuriya	70	10.449	37.884	7164	2016
Kenge Abo Amesha	47	10.494	37.868	6445	2016
Chemored Yezangera	52	10.329	37.796	5828	2016
Yenebirina Yegobena	34	10.372	37.817	5790	2016
Gedemala	31	10.551	37.871	6453	2016
Moching	32	10.226	37.743	6275	2016
Yegelaw	31	10.19	37.782	6437	2016
Yelemelemo	32	10.173	37.721	6252	2016
Aratu Amba	59	10.186	37.691	6735	2016
Dendo	32	10.128	37.674	6217	2016
Lemechmech	31	10.133	37.748	6500	2016
Dendegeb	30	10.119	37.811	6615	2016
Yenkecha	34	10.07	37.867	5924	2016
Kork	84	10.042	37.842	7120	2016
Yedug	31	10.089	37.774	6518	2016
Dogemo	28	10.084	37.708	7123	2016
Dinguabe	62	10.061	37.593	6486	2016
Anjimo	46	10.037	37.651	6546	2016
Gundlimit	34	10.035	37.697	5910	2016
Yelamgeje	109	9.996	37.719	7356	2016
Chid Mariyam	34	10.004	37.754	5843	2016
Enetemen	30	10.052	37.761	6626	2016
Gobetima	63	10.026	37.796	6393	2016
Dejat	33	9.994	37.83	6015	2016
Bete Nigus	28	9.937	37.803	7198	2016
Kome Zome	34	9.9	37.714	5967	2016
Zenbol Yechara	32	9.969	37.637	6326	2016
Forest	37	10.124	37.767	5385	2016
Enemochera	34	10.535	37.907	5952	2016
Minda Yeshemit	34	10.473	37.954	5864	2016
Sikut Engatra	31	10.444	37.935	6563	2016
Yesenbet	68	10.401	37.979	7315	2016
Yeqandech	31	10.359	38.03	6400	2016
Arera Lequma	32	10.351	37.994	6321	2016
Zinda Yegeder	34	10.338	37.959	5828	2016
Yekeyit	50	10.269	37.928	5950	2016
Ambashem Enedingir	53	10.299	37.98	5696	2016
Shebila Abeqestit	49	10.309	38.034	6184	2016
Duqie	65	10.273	38.047	6193	2016
Enebi Chifar	35	10.231	38.063	5770	2016
yedebena	31	10.252	38.009	6430	2016
Taba Yegodena	34	10.232	37.973	5821	2016
Yedangura	34	10.207	37.942	5926	2016
Endeget Kutay	34	10.16	37.979	5826	2016
Lega Yeleb	28	10.174	38.02	7125	2016
Wejel Anqiraq	28	10.209	38.031	7226	2016
Jitbahir Amba	34	10.203	38.079	5954	2016
Turet Gedamo	53	10.167	38.062	5665	2016
Amatsona Hilige	47	10.137	38.061	6327	2016
Mizanwasha Tulu	51	10.104	38.072	5945	2016
Tsed Mariam	63	10.126	38.034	6378	2016
Meqides Afaqira	32	10.128	38.005	6167	2016
Dereqafer Silkena	32	10.097	37.976	6176	2016
Kurar Genet	32	10.055	37.987	6346	2016
Dima Melese	43	10.005	38.016	7065	2016
Addisamba Chelia	48	10.06	38.063	6245	2016
Tirch Jeba	33	10.309	38.082	6143	2016
Enajima	31	10.327	38.108	6437	2016
Ssb Shengo Alqitam	31	10.275	38.148	6376	2016
Werq Amba Berech	30	10.285	38.184	6612	2016
Koki Weha Kosikos	32	10.318	38.232	6245	2016
Yegnat Lagene	30	10.284	38.226	6618	2016
Wibilat Getem	33	10.253	38.25	5993	2016
Hagere Selam Tsidim	68	10.239	38.207	7329	2016
Borebor Shenicha	49	10.224	38.169	6115	2016
Tiq Yetnora	45	10.253	38.113	6718	2016
Amarit	32	10.203	38.103	6265	2016
Teden	32	10.163	38.097	6275	2016
Konicher Sasaberayi	34	10.166	38.129	5962	2016
Zemetin Enamibur Aniber	31	10.193	38.154	6432	2016
Enizigosh	33	10.18	38.198	5993	2016
Qole	30	10.197	38.226	6687	2016
Muyan Tesikare Mariyam	35	10.214	38.272	5784	2016
Mushiret Dinigayi Anibete	30	10.151	38.25	6582	2016
Geligele	31	10.128	38.19	6380	2016
Kurar	43	10.088	38.158	7040	2016
Miniji Yibiza	45	10.091	38.115	6730	2016
Qarima	51	10.52	38.343	5926	2016
Gebsit	34	10.492	38.352	5838	2016
Geda Iyesus	30	10.503	38.387	6790	2016
Anshebna Zuchir	35	10.523	38.435	5795	2016
Abara	34	10.48	38.451	5836	2016
Bonayana Sakala	31	10.432	38.452	6465	2016
Abaselamana Deboch	35	10.371	38.455	5752	2016
Weyiniyena Akababiw	31	10.427	38.405	6452	2016
Yeidwuhana Akababiw	32	10.453	38.33	6345	2016
Weregona Akababiw	29	10.412	38.368	6886	2016
Yetehana Dirgut	35	10.337	38.43	5779	2016
Selelkulana Akababiw	34	10.383	38.351	5890	2016
Mizhinina Akababiw	31	10.385	38.304	6445	2016
Suha Tefases	35	10.348	38.266	5768	2016
Mergechina Akababiw	58	10.335	38.319	6862	2016
Ledina Akababiw	34	10.31	38.366	5922	2016
Webona Akababiw	35	10.224	38.395	5748	2016
Arbkuyina Dedehana	45	10.266	38.357	6734	2016
Yejuna Bayile	46	10.198	38.305	6482	2016
gindebel Tsiyon	32	10.442	37.678	6180	2016
Telazam D\Mitomak	35	10.665	37.763	5692	2016
Gudoeme Nategoderi	35	10.636	37.748	5742	2016
Shewa Kidane Mihiret	81	10.645	37.8	7425	2016
Abazazh Weybeyiny	58	10.61	37.798	6895	2016
Dangule	34	10.603	37.837	5932	2016
Washa Michael	31	10.567	37.853	6386	2016
Kaab	34	10.506	37.83	5825	2016
Zilan Amistiya	69	10.526	37.803	7255	2016
Sinan Mariyam	35	10.567	37.802	5694	2016
Gedamawit Zuriya	35	10.548	37.76	5688	2016
Tamawit Gedel Bet	30	10.594	37.752	6710	2016
Weleke	34	10.506	37.692	5884	2016
Tach Chabi	49	10.534	37.722	6190	2016
Zhigamera Yeted	36	10.48	37.74	5615	2016
Debere Zeyit	32	10.464	37.791	6335	2016
Misile Awash	69	10.396	37.873	7270	2016
Genetua Engatua	36	10.399	37.92	5627	2016
Zinqir Mele	34	10.348	37.924	5874	2016
Sendeba	32	10.358	37.867	6336	2016
Yewebi Enefoch	33	10.265	37.769	6123	2016
Wenga Nifasam	34	10.261	37.803	5845	2016
Daget Yegeleqa	34	10.322	37.85	5948	2016
Enaskay	34	10.315	37.892	5934	2016
Gudalema	36	10.241	37.882	5613	2016
Amber Zuria	33	10.244	37.837	6078	2016
Yewsh	35	10.161	37.82	5716	2016
Adisge Yegewera	34	10.161	37.857	5936	2016
Jama Didik	57	10.145	37.893	6992	2016
Shemberma	51	10.2	37.919	5922	2016
Ayidbis Chendefa	35	10.168	37.938	5690	2016
Zengoba denguma	45	10.133	37.945	6685	2016
Tikuradebir Afirij Amba	35	10.101	37.92	5682	2016
Talak Amba	35	10.075	37.896	5705	2016
Malgash	36	9.987	37.915	5626	2016
Digo Tseyon Town	195	10.849	37.738	9215	2017
Weyin wiha Town	119	11.012	37.75	7535	2017
Keranio Town	222	10.969	37.969	7675	2017
Sedie Town	268	10.927	37.89	7456	2017
Mota Town	142	11.08	37.876	28265	2017
Gend Wen Town	152	10.927	38.087	13165	2017
Merito Lemariyam Town	80	10.869	38.27	13675	2017
Debirewerik Town	132	10.656	38.167	13685	2017
Felege Birihan Town	204	10.743	38.064	7826	2017
BICHENA TOWN	158	10.452	38.2	12676	2017
YETIMEN TOWN	113	10.331	38.145	7995	2017
K'oy Town	196	10.501	37.992	9178	2017
Eliyas Town	132	10.296	37.463	9123	2017
Amanuel Town	112	10.441	37.566	12524	2017
Yebokila Town	126	10.441	37.889	7166	2017
Yejube Town	156	10.155	37.745	8992	2017
Lumame Town	121	10.253	37.938	8265	2017
Wejel Town	112	10.228	38.023	7160	2017
Dejen Town	116	10.167	38.145	7780	2017
Yeidwuha Town	70	10.447	38.345	7138	2017
Debere Markos Town	134	10.326	37.728	55928	2017
Rob Gebeya Town	245	10.545	37.763	8154	2017
Amber Town	112	10.252	37.843	7116	2017
Debresina Asmare	44	10.98	37.923	6765	2017
Moseba shime Abo	65	11.004	37.877	6114	2017
Ameba Mersa	63	11.015	37.816	6380	2017
Gena memicha	42	10.953	37.812	7125	2017
Digokanta	43	10.976	37.849	6978	2017
Debre Medihanit Kebese	58	10.931	37.887	6854	2017
Debrezeyit kuchit	62	10.914	37.927	6465	2017
Bibunyi Genete Mariam	46	10.914	37.972	6592	2017
Derk Make	51	10.892	38.001	5894	2017
Debre Giyorgis	187	10.851	38.013	6952	2017
Ded Iyesus	61	10.827	37.97	6576	2017
Arese Msasabiya	64	10.858	37.938	6287	2017
Fiktor Wadan	33	10.831	37.9	6124	2017
Molsa Kusquam	31	10.869	37.868	6487	2017
Wenber Kidus Yohanes	46	10.913	37.837	6584	2017
Agam Wuha	48	10.927	37.791	6313	2017
Guatran	46	10.873	37.801	6590	2017
Yechika	65	10.823	37.805	6125	2017
Meka	47	10.763	37.841	6397	2017
Meshege	31	10.797	37.859	6394	2017
Kuskuam	30	10.776	37.896	6643	2017
Atsede Berhan	31	10.756	37.908	6412	2017
Gedam Abo	47	10.766	37.926	6326	2017
Debre Mariyam	49	10.774	37.969	6178	2017
Wub Kencherit	160	11.115	37.737	8146	2017
Tiru Selam	47	11.026	37.768	6380	2017
Ayen Berhan	47	10.98	37.738	6456	2017
Beza Bizuhan	60	10.973	37.781	6642	2017
Hibre Selam	44	10.932	37.744	6785	2017
Debre Gubae	61	10.879	37.741	6525	2017
Hizbe Selam	60	10.862	37.706	6670	2017
Shege Jer Keraniyo	61	10.804	37.729	6568	2017
Addis Zemen	63	10.817	37.761	6365	2017
Chak	47	10.777	37.777	6416	2017
Gedamawit	62	10.759	37.814	6957	2017
Agere Berhan	47	10.718	37.804	6453	2017
Abiyot Selam	46	10.717	37.747	6516	2017
Debre Selam	63	10.697	37.691	6387	2017
Andinet Mariyam	48	10.689	37.689	6296	2017
Buha Geltim	61	10.684	37.749	6565	2017
Tej Bahir	47	11.193	37.844	6427	2017
Debre Birhan	45	11.184	37.893	6680	2017
Selam Abebe	60	11.171	37.938	6652	2017
Fikir Lehager	45	11.152	37.981	6728	2017
Debre Yibabe	82	11.128	38.02	7316	2017
Debre Tsehay	30	11.118	38.071	6629	2017
Addis Alem	31	11.071	38.006	6386	2017
Hagere Hiywot	43	11.078	37.954	6926	2017
Hiywot Selam	46	11.126	37.889	6578	2017
Sereke Berhan	30	11.127	37.813	6700	2017
Zelalem Desta	33	11.083	37.785	6143	2017
Shime	30	11.088	37.853	6578	2017
Birur	46	11.044	37.839	6466	2017
Gomadur	46	11.059	37.895	6580	2017
Abib Debre kuskuam	56	11.03	37.915	7134	2017
Debre Genet	31	11.021	37.974	6556	2017
Konter	28	10.966	37.993	7235	2017
Goder Meda	46	11.087	37.673	6588	2017
Boda Bordi	49	11.063	37.701	6165	2017
Fela Yigarda	46	11.086	38.1	6578	2017
Deret Mariam	37	11.095	38.137	6365	2017
Yewa Agazenmeda	29	11.105	38.181	6826	2017
Selamge	32	11.103	38.24	6287	2017
Segena Guchiba	31	11.107	38.292	6489	2017
Sarat Yirawoch	47	11.069	38.344	6356	2017
Enegesh Yivad	31	11.018	38.292	6366	2017
Wendiye Quch	30	11.053	38.277	6590	2017
Diquat Goshera	31	10.993	38.244	6446	2017
Mehal Goncha	28	11.057	38.209	7189	2017
Angot	42	11.02	38.206	7125	2017
Abar Wiha Tayit	47	11.025	38.152	6455	2017
Eneget Weyin Wiha	34	11.019	38.104	5960	2017
Yequra Arasema	34	11.025	38.044	5878	2017
Kosoye Qaleqal	70	10.982	38.096	7190	2017
Gezamin Dibit	32	10.963	38.041	6278	2017
Laytach Michael	31	10.928	38.045	6437	2017
Ginde Weyin Beza	28	10.942	38.08	7154	2017
Yebuchir Yawya	42	10.96	38.125	7126	2017
Gete Semanene	46	10.984	38.184	6480	2017
Enese Qole	49	10.937	38.156	6152	2017
Enezeba	42	10.951	38.193	7230	2017
Enbawoch Qusquam	44	10.933	38.208	6856	2017
Enbawoch Gumit	49	10.934	38.235	6165	2017
Debir Birhan	28	10.9	38.181	7119	2017
Debir Hail	32	10.908	38.127	6243	2017
Buza Yemerat	29	10.884	38.071	6828	2017
Barjano Akababi	48	10.846	38.034	6292	2017
Aqabet	44	10.827	38.063	6835	2017
Seqelagonbore	81	10.84	38.12	6167	2017
Tigidar Begido	43	10.866	38.102	6915	2017
Merhagifan	48	10.87	38.154	6289	2017
Chemoyigagira	37	10.861	38.191	18952	2017
Debre Yaeqob	42	10.882	38.223	7086	2017
Eneba Gundib	31	10.827	38.222	6452	2017
Eneba eneger	31	10.805	38.212	6456	2017
Enegode	30	10.823	38.165	6626	2017
Mtina Demach	34	11.038	38.351	5890	2017
Geses	28	11.05	38.413	7278	2017
029 Debire Giyorigis	34	10.998	38.448	5835	2017
027 Awsa Meda	44	11	38.391	6832	2017
030 Mekane Genet	48	11.007	38.333	6215	2017
021 Yetefet	51	10.972	38.324	5900	2017
Qendoch	33	10.972	38.278	6043	2017
Gosh Ber Debr Gumt	34	10.931	38.257	5885	2017
022 Felege Hiyiwet	30	10.928	38.286	6787	2017
018 Debire Genet	34	10.913	38.313	5890	2017
Berlay Qorsh	33	10.938	38.35	6123	2017
Amba Lay (Ydera Egir Sebar)	27	10.913	38.378	7324	2017
026 Alem Tesfa	34	10.955	38.437	5928	2017
023 Debire Eliyas	51	10.918	38.455	5923	2017
024 Selam Ber	49	10.882	38.489	6180	2017
014 Zihon Wiha	51	10.877	38.414	5918	2017
011 Debire Tiyon	63	10.874	38.374	7978	2017
08 Mehal Genet	30	10.886	38.342	6632	2017
06 Adis Zemen	48	10.875	38.312	6316	2017
04 Debire Selam	34	10.898	38.278	5945	2017
05 Finote Birihan	34	10.869	38.246	5926	2017
09 Debire Kidusan	56	10.809	38.262	7196	2017
010 Hagere Genet	44	10.778	38.32	6815	2017
03 Debire Birihan	50	10.834	38.299	5990	2017
07 Felege Selam	44	10.849	38.342	6818	2017
031Segenet	35	10.814	38.37	5786	2017
012 Adis Hiyiwet	29	10.832	38.403	6819	2017
015 Melabesha	35	10.837	38.458	5765	2017
020 Adis Alem	47	10.787	38.466	6387	2017
016 Hagere Selam	52	10.766	38.383	5790	2017
025 Liuli	30	10.71	38.407	6613	2017
Weriya Meskel	31	10.747	38.461	6506	2017
028 Zobar Yiqanida	30	10.69	38.47	6575	2017
Koso Zira	34	10.769	38.002	5968	2017
Wefit Mariyam	43	10.794	38.072	6997	2017
Quami Cherik Ajaje	44	10.799	38.123	6890	2017
Diyateba	44	10.766	38.162	6834	2017
Enemi Yedit	46	10.758	38.236	6586	2017
Arara Temos Yilmabiko	35	10.693	38.334	5688	2017
Metaya Enedera	43	10.71	38.254	6933	2017
Goli Wikima	32	10.674	38.258	6165	2017
Tamo Dewaro	30	10.721	38.214	6736	2017
Titar Badima Yizar	34	10.719	38.158	5811	2017
Zachana Badema Felege Dinja	32	10.755	38.101	6266	2017
Eneshigne Areshat	15	10.756	38.02	6572	2017
Ambagir Anguata Silase	17	10.712	37.976	5952	2017
Anguata Mariyam Tagibagne	31	10.729	38.033	6435	2017
Yesar Bet Abat Niway Mariya	34	10.717	38.074	5886	2017
Yegosa Giorgis	68	10.692	38.099	5870	2017
Aba Jemiber Hawariyat Durge	30	10.651	38.142	6690	2017
Agamna Deje Mariyam Safeqed	31	10.684	38.177	6517	2017
Arigemit Kenibata	31	10.658	38.209	6386	2017
Sima Enarig Meskel	31	10.643	38.264	6367	2017
Teniguma Wefina	42	10.617	38.2	7178	2017
Bushat Kogna	34	10.603	38.245	6116	2017
Enagena Feniterige	34	10.599	38.294	5892	2017
Gedeb Giorgis	29	10.592	38.358	6865	2017
Soma Gelawdios	30	10.61	38.422	6678	2017
WENIDASA KUSIKWAM	59	10.685	38.014	6774	2017
YEKEBA HANA WENIDASA	41	10.657	38.069	7285	2017
DEBIR KIDUSAN	62	10.653	38.025	6492	2017
KESHEM SHIASHIKATA	34	10.618	38.101	5886	2017
Menigisito	31	10.579	38.08	6562	2017
Debre Genet Melina	33	10.557	38.108	5990	2017
WEYIRA GUREZAM	71	10.571	38.15	7026	2017
TELIMA	29	10.599	38.159	7016	2017
DIMA	34	10.56	38.221	5843	2017
DEBIR TSIMONA	31	10.55	38.306	6529	2017
KIDISIGE	35	10.504	38.283	5790	2017
Enek'orna adis Amba	34	10.462	38.281	5856	2017
Arat Beand Bichena Debir	30	10.448	38.245	6640	2017
SEKELA DEBIR	32	10.495	38.216	6268	2017
ADIS ALEM	30	10.53	38.191	6678	2017
Debire Gutera	33	10.539	38.141	5986	2017
MAHIBER SELAM	35	10.489	38.128	5642	2017
YETENIBINA WEYINAM	17	10.489	38.164	5874	2017
EDIGET BEANIDINET	16	10.448	38.14	6383	2017
ENIDESHIGNITINA AKABABIW	35	10.411	38.23	5645	2017
MAHIBER BIRIHAN	33	10.403	38.17	6134	2017
SIR EYESUS	34	10.358	38.218	5832	2017
FELEG SELAM	15	10.336	38.164	6583	2017
HULET AMIBA DIBISA	16	10.372	38.138	6269	2017
Sheme	34	10.652	37.861	5821	2017
Inikoy	35	10.687	37.889	5765	2017
Naziret M\Alem	31	10.654	37.928	6480	2017
Nabira Mikael	33	10.659	37.961	5982	2017
Nabira Yebalat	30	10.629	38.003	6770	2017
Nabir Gowocha	34	10.603	37.984	5843	2017
Debire Eyesus	118	10.606	37.923	7655	2017
Wedeb Eyesus	46	10.56	37.953	6521	2017
Yebabat	16	10.555	38.01	6313	2017
Kidisige	15	10.59	38.036	6573	2017
Aeferam	27	10.539	38.073	7345	2017
Imewuled	16	10.507	38.081	6378	2017
Yedama	16	10.52	38.047	6276	2017
Kuy Zuriya	34	10.494	38.02	5865	2017
Asenidabo	28	10.509	37.964	7165	2017
Anigech	31	10.449	38.016	6558	2017
Geme	32	10.413	38.049	6332	2017
Jeremis	28	10.464	38.089	7123	2017
Araj Kulikwal	30	10.418	38.106	6625	2017
Debet	34	10.367	38.081	5975	2017
Wamito	30	10.307	37.183	6576	2017
Guayi	29	10.27	37.284	6921	2017
Gofichima	44	10.337	37.329	6789	2017
Yegidadi	34	10.37	37.375	5890	2017
Yedenibone	28	10.369	37.42	7114	2017
Gibitsawiti	30	10.364	37.449	6590	2017
Yemizone	17	10.366	37.489	5870	2017
Abeshibi	15	10.31	37.484	6518	2017
Yekegati	16	10.304	37.418	6142	2017
Tijaguteri	16	10.283	37.354	6425	2017
Chago Deriba	34	10.233	37.334	5967	2017
Genetina Akababiw	34	10.22	37.369	5880	2017
dejiba	29	10.238	37.411	6814	2017
D/Eliyas Zuriya	31	10.268	37.45	6519	2017
Yagorati	31	10.218	37.468	6380	2017
Wamito		10.273	37.152	65760	2017
Abayikola	34	10.158	37.251	5819	2017
Abayikola		10.108	37.352	5819	2017
dejiba	54	10.178	37.418	7280	2017
Gadayino Guos	35	10.643	37.644	5712	2017
Galat Shafat	31	10.62	37.679	6470	2017
Sositu Debreshelel	43	10.581	37.611	6923	2017
Lay Damotna Yebehira	44	10.533	37.569	6860	2017
D\kelemona Etanibes	47	10.514	37.613	6455	2017
Aniselala	32	10.507	37.64	6262	2017
Alemnana Akababew	33	10.449	37.628	6145	2017
Amanuel Zuriya Yenech	30	10.453	37.573	6689	2017
Amrina Yewbshe	48	10.509	37.529	6286	2017
Ebuluna Tahisas Dar	31	10.485	37.502	6528	2017
Dolma Abebe Yenure	34	10.444	37.53	5895	2017
Kwashebana Akababiw	34	10.465	37.473	5916	2017
Gobata Akina Akababiw	31	10.461	37.41	6400	2017
Yemenchna Yekest	34	10.445	37.341	5834	2017
Yegurm Yesekolona Yesanka	47	10.404	37.339	6370	2017
Yedefas	43	10.428	37.439	6969	2017
Girakidamina Akababiw	55	10.411	37.47	7316	2017
Yewulana Akababiw	44	10.398	37.548	6781	2017
Qerar Amba	31	10.357	37.533	6468	2017
Dingay Ber	33	10.662	37.695	6089	2017
Amesginena Akababiw	30	10.591	37.721	6593	2017
Degasegn	70	10.578	37.669	7168	2017
Temamagn	44	10.545	37.676	6790	2017
Agot Zinafir	62	10.491	37.657	6417	2017
Yegagina	34	10.409	37.769	5978	2017
Enerata	32	10.405	37.729	6276	2017
Graram	72	10.427	37.825	6924	2017
Weyinima Geramo	67	10.399	37.608	5968	2017
Yetijan Shebelima	31	10.39	37.663	6396	2017
Wenka	31	10.363	37.678	6490	2017
Addisina Gulit	35	10.362	37.622	5678	2017
Desa Asema Abo	31	10.337	37.577	6380	2017
Leklekitaq	33	10.32	37.628	5990	2017
Yebona Erjina	34	10.305	37.668	5967	2017
Kebi	34	10.288	37.729	5932	2017
Desa Enese	32	10.236	37.703	6242	2017
Aba Libanos	44	10.243	37.658	6789	2017
Balaref	54	10.271	37.614	5593	2017
Cher Tekel	82	10.259	37.564	7289	2017
Weger	30	10.314	37.532	6645	2017
Deledel	46	10.274	37.514	6533	2017
May Angetam	34	10.12	37.47	5890	2017
Chimit	35	10.122	37.556	5732	2017
Denba	28	10.207	37.623	7165	2017
Yebokila Zuriya	69	10.449	37.884	7214	2017
Kenge Abo Amesha	31	10.494	37.868	6486	2017
Chemored Yezangera	34	10.329	37.796	5860	2017
Yenebirina Yegobena	17	10.372	37.817	5823	2017
Gedemala	15	10.551	37.871	6480	2017
Moching	16	10.226	37.743	6353	2017
Yegelaw	31	10.19	37.782	6480	2017
Yelemelemo	32	10.173	37.721	6273	2017
Aratu Amba	59	10.186	37.691	6770	2017
Dendo	32	10.128	37.674	6276	2017
Lemechmech	31	10.133	37.748	6563	2017
Dendegeb	30	10.119	37.811	6656	2017
Yenkecha	34	10.07	37.867	5979	2017
Kork	70	10.042	37.842	7176	2017
Yedug	31	10.089	37.774	6560	2017
Dogemo	28	10.084	37.708	7172	2017
Dinguabe	61	10.061	37.593	6513	2017
Anjimo	30	10.037	37.651	6621	2017
Gundlimit	34	10.035	37.697	5960	2017
Yelamgeje	95	9.996	37.719	7378	2017
Chid Mariyam	34	10.004	37.754	5890	2017
Enetemen	30	10.052	37.761	6670	2017
Gobetima	47	10.026	37.796	6400	2017
Dejat	33	9.994	37.83	6073	2017
Bete Nigus	28	9.937	37.803	7215	2017
Kome Zome	33	9.9	37.714	6060	2017
Zenbol Yechara	31	9.969	37.637	6368	2017
Forest	37	10.124	37.767	5445	2017
Enemochera	33	10.535	37.907	5987	2017
Minda Yeshemit	34	10.473	37.954	5942	2017
Sikut Engatra	30	10.444	37.935	6589	2017
Yesenbet	82	10.401	37.979	7360	2017
Yeqandech	31	10.359	38.03	6465	2017
Arera Lequma	31	10.351	37.994	6378	2017
Zinda Yegeder	34	10.338	37.959	5885	2017
Yekeyit	33	10.269	37.928	5980	2017
Ambashem Enedingir	35	10.299	37.98	5756	2017
Shebila Abeqestit	48	10.309	38.034	6265	2017
Duqie	48	10.273	38.047	6234	2017
Enebi Chifar	34	10.231	38.063	5845	2017
yedebena	31	10.252	38.009	6489	2017
Taba Yegodena	34	10.232	37.973	5870	2017
Yedangura	17	10.207	37.942	5976	2017
Endeget Kutay	17	10.16	37.979	5867	2017
Lega Yeleb	14	10.174	38.02	7156	2017
Wejel Anqiraq	28	10.209	38.031	7280	2017
Jitbahir Amba	34	10.203	38.079	5978	2017
Turet Gedamo	35	10.167	38.062	5690	2017
Amatsona Hilige	31	10.137	38.061	6384	2017
Mizanwasha Tulu	50	10.104	38.072	5985	2017
Tsed Mariam	47	10.126	38.034	6417	2017
Meqides Afaqira	32	10.128	38.005	6278	2017
Dereqafer Silkena	32	10.097	37.976	6218	2017
Kurar Genet	31	10.055	37.987	6385	2017
Dima Melese	28	10.005	38.016	7154	2017
[truncated: 906 more rows]
